# Supplementary material for: Genome-Wide Analysis of Yeast Metabolic Cycle through Metabolic Network Models Reveals Superiority of Integrated ATAC-seq Data over RNA-seq Data
Source: mSystems. 2022 Jun 13;7(3):e01347-21. doi: 10.1128/msystems.01347-21 (PMC9239220; doi:10.1128/msystems.01347-21)
Supplement: TABLE S1 [file msystems.01347-21-st001.xlsx]

## Sheet: Sheet1
	Table S1A								Table S1B
	Yeast8 Genes	Early RC Phase	Mid RC Phase	Mid OX Phase	Late OX Phase	Early RB Phase	Late RB Phase		Yeast8 Genes	Early RC Phase	Mid RC Phase	Mid OX Phase	Late OX Phase	Early RB Phase	Late RB Phase
	Q0045	0.307359	0	0	0	0	0		Q0045	-	-	-	-	-	-
	Q0080	-	-	-	-	-	-		Q0080	-	-	-	-	-	-
	Q0085	-	-	-	-	-	-		Q0085	-	-	-	-	-	-
	Q0105	0.0852004	0	0	0	0	0		Q0105	-	-	-	-	-	-
	Q0130	0.561649	0	0.620544	0.557309	0	0.376506		Q0130	-	-	-	-	-	-
	Q0250	0.86884	0	0	0.139921	0.089864	0		Q0250	-	-	-	-	-	-
	Q0275	1.78201	0.122887	0	0.144765	0.167746	0.12773		Q0275	-	-	-	-	-	-
	YAL012W	23.7112	73.0527	256.241	108.538	111.48	65.952		YAL012W	295.511	238.954	412.174	451.93	387.748	354.105
	YAL022C	35.1338	48.4035	46.0127	42.7211	38.418	33.3525		YAL022C	81.2973	76.9349	53.397	56.3979	84.6889	72.9862
	YAL023C	61.0743	51.4154	76.4805	74.7628	82.4135	59.4599		YAL023C	211.641	183.518	201.832	206.911	208.091	201.297
	YAL038W	1177.53	3270.83	1878.5	784.526	1370.65	973.332		YAL038W	471.671	508.698	399.827	475.854	503.533	454.503
	YAL044C	402.721	551.236	809.875	655.703	441.037	420.949		YAL044C	415.479	360.174	349.803	368.781	427.543	388.834
	YAL054C	4177.78	1837.54	30.6848	12.5203	46.7575	2674.57		YAL054C	1215.44	1046.59	854.801	920.501	935.454	1133.16
	YAL060W	526.355	334.45	58.3978	240.712	296.919	642.271		YAL060W	350.55	292.018	233.151	366.408	472.654	454.798
	YAL062W	54.7397	131.595	80.1644	58.3702	43.3178	205.024		YAL062W	139.576	138.464	97.5581	129.863	137.706	183.88
	YAR015W	102.176	238.015	947.374	602.261	334.659	264.597		YAR015W	302.238	252.811	304.501	309.169	318.709	277.667
	YAR035W	48.4904	30.3665	3.01637	4.57732	15.5407	79.9094		YAR035W	2047.9	1853.98	1418.4	1431.4	1546.9	1922.87
	YAR071W	1.95603	2.01181	1.16485	1.99305	1.52024	1.72805		YAR071W	-	-	-	-	-	-
	YBL011W	34.0917	22.4959	23.2546	24.6393	28.5546	33.9371		YBL011W	861.835	875.095	898.531	951.14	895.05	848.732
	YBL013W	5.06196	5.0659	3.2811	2.51473	3.40842	4.39402		YBL013W	-	-	-	-	-	-
	YBL015W	309.006	213.022	61.9189	356.268	675.569	1201.09		YBL015W	1629.23	1363.08	1311.36	1643.36	1755.5	1683.65
	YBL030C	1226.45	704.294	617.077	2185.53	2218.8	2416.82		YBL030C	1012.19	1016.75	947.313	927.714	952.975	978.121
	YBL033C	215.873	281.434	278.496	146.875	133.938	196.45		YBL033C	1151.52	1174.41	1167.65	973.499	1027.42	1000.45
	YBL039C	4.14381	31.1292	505.296	44.74	30.2833	7.13808		YBL039C	258.456	282.336	277.182	244.29	231.213	226.815
	YBL042C	31.6906	69.8438	351.99	72.934	52.13	40.4501		YBL042C	1098.32	1074.04	950.073	826.098	790.605	993.196
	YBL045C	958.656	607.615	239.203	768.982	866.012	993.292		YBL045C	1613.25	1558.52	1577.1	1589.11	1524.65	1502.1
	YBL064C	1343.89	1052.41	169.539	348.809	399.366	938.898		YBL064C	567.933	584.692	549.776	564.023	557.296	590.764
	YBL068W	24.3862	48.7705	192.059	87.1298	70.3265	39.4329		YBL068W	96.2544	87.4216	94.7714	92.7254	98.3385	97.6787
	YBL076C	44.5345	88.7373	272.387	153.093	131.315	68.0545		YBL076C	238.722	204.715	222.862	195.252	176.647	197.174
	YBL098W	87.3296	99.3921	70.8637	86.4577	87.7166	89.4347		YBL098W	-	-	-	-	-	-
	YBL099W	1067.67	725.746	373.192	1195.16	1198.04	1297.57		YBL099W	864.232	813.689	815.405	869.14	868.306	836.983
	YBR002C	53.5406	61.6527	99.0823	42.5479	39.0283	34.7982		YBR002C	207.849	199.493	204.717	248.124	249.857	190.095
	YBR003W	73.5998	40.3483	17.1169	71.679	90.2922	119.591		YBR003W	214.503	208.914	212.694	264.53	265.913	197.959
	YBR004C	8.47646	8.63957	30.3828	20.6825	20.4346	10.8754		YBR004C	75.176	78.0378	69.7846	110.384	89.0653	89.3994
	YBR006W	68.9348	80.5139	24.0145	36.7879	41.1637	75.0256		YBR006W	198.944	176.988	155.018	222.308	217.297	207.578
	YBR011C	1106.73	1720.7	1222.15	1158.09	1171.54	1243.97		YBR011C	401.157	393.671	552.999	589.493	524.104	492.722
	YBR018C	5.21942	5.1875	0.552744	1.40129	2.24171	3.28633		YBR018C	175.804	141.411	101.66	138.277	151.208	174.628
	YBR019C	11.946	10.1027	9.08574	7.13845	9.53961	12.4514		YBR019C	288.269	267.577	287.199	285.976	321.016	286.625
	YBR020W	11.753	7.66038	3.71565	4.51437	4.16041	8.81739		YBR020W	262.096	247.034	259.427	259.034	274.64	262.039
	YBR021W	6.65659	9.54502	144.32	49.6677	30.4496	7.0071		YBR021W	282.938	293.412	331.464	275.954	264.285	254.889
	YBR023C	18.0911	25.2918	48.556	44.0172	30.9837	21.7391		YBR023C	168.925	181.117	203.91	195.2	214.641	181.137
	YBR026C	1334.51	1163.47	344.688	145.385	185.468	833.865		YBR026C	172.248	145.582	73.7189	92.0636	105.424	174.285
	YBR029C	127.598	89.0587	161.744	105.751	182.453	118.92		YBR029C	286.535	314.645	276.114	252.083	257.281	245.371
	YBR034C	28.7171	88.9208	708.457	78.9252	61.5401	33.374		YBR034C	157.933	206.93	209.052	178.449	152.849	155.037
	YBR035C	364.953	407.51	307.299	336.998	277.943	344.022		YBR035C	201.156	259.363	269.858	262.593	252.191	215.139
	YBR036C	269.776	241.426	206.119	220.382	208.038	233.441		YBR036C	302.904	283.313	323.045	369.663	329.076	297.454
	YBR038W	30.5569	19.9685	4.25551	5.55411	11.4483	21.5476		YBR038W	389.107	361.844	380.48	320.694	345.576	373.132
	YBR039W	730.358	537.728	479.5	1052.68	1022.03	926.866		YBR039W	287.889	242.762	295.631	312.05	365.949	321.481
	YBR041W	27.6803	23.1593	22.054	36.5396	32.7398	26.7759		YBR041W	50.2659	44.746	59.154	72.4818	55.2339	53.0158
	YBR042C	23.8584	23.3439	42.7605	38.5206	31.7369	21.5567		YBR042C	76.1028	67.4363	54.2218	68.4189	73.8726	69.7737
	YBR058C-A	506.803	700.303	661.46	538.537	421.87	437.553		YBR058C-A	275.4	251.193	287.707	277.869	282.05	268.241
	YBR068C	395.529	262.442	388.962	160.033	237.714	444.923		YBR068C	1054.47	1054.88	900.445	801.019	864.96	920.627
	YBR069C	5.40162	6.26163	28.5915	4.45751	7.83646	7.46517		YBR069C	370.01	371.051	369.082	366.328	402.528	383.335
	YBR084W	7.25048	25.6045	270.578	52.9656	39.6997	10.6116		YBR084W	160.908	188.925	200.55	184.921	167.248	159.999
	YBR085W	1.69669	0.686802	4.98059	0.818665	1.63532	0.936362		YBR085W	955.849	951.705	933.319	958.251	944.712	929.061
	YBR092C	23.0054	18.7889	12.6468	15.9818	16.838	21.2342		YBR092C	-	-	-	-	-	-
	YBR093C	4.3943	3.53621	3.54468	3.35387	4.21348	4.15777		YBR093C	101.413	108.62	106.286	123.688	120.942	128.659
	YBR097W	7.22749	8.20419	3.0162	6.04909	7.38111	7.42603		YBR097W	-	-	-	-	-	-
	YBR110W	35.7287	40.3068	46.1652	51.128	55.179	46.6229		YBR110W	367.341	352.108	373.154	384.405	376.237	382.668
	YBR115C	16.1281	45.5445	180.901	95.9037	85.9125	27.4228		YBR115C	-	-	-	-	-	-
	YBR117C	527.088	277.983	9.04082	3.03311	5.95823	206.919		YBR117C	-	-	-	-	-	-
	YBR121C	105.341	143.221	423.028	283.178	240.212	142.309		YBR121C	145.966	129.62	186.378	177.039	148.893	158.189
	YBR126C	930.713	647.146	22.4587	144.769	191.674	710.227		YBR126C	949.726	935.957	953.574	1092.63	1176.84	1072.96
	YBR127C	352.751	391.984	328.048	255.205	255.523	333.411		YBR127C	139.854	140.87	181.595	203.917	173.069	149.297
	YBR132C	88.1676	48.0358	3.57256	28.7592	45.4459	107.626		YBR132C	301.507	270.395	217.407	267.155	322.187	318.199
	YBR145W	52.4129	67.5186	58.7509	64.4505	78.6496	71.0881		YBR145W	242.32	264.245	347.15	286.821	297.209	325.015
	YBR149W	2114.09	1205.52	187.786	260.315	340.584	1347.59		YBR149W	242.525	184.153	128.572	174.525	207.653	258.402
	YBR153W	45.9638	50.5683	91.0563	64.2938	61.7917	54.8893		YBR153W	111.352	97.9955	98.5942	88.7012	89.641	98.6579
	YBR159W	133.583	117.316	126.237	151.652	150.042	149.469		YBR159W	80.0397	149.879	114.127	63.6678	58.3332	65.5344
	YBR161W	27.912	36.6474	20.3791	17.1558	19.4667	28.0355		YBR161W	487.637	528.736	463.008	478.668	428.333	500.45
	YBR166C	36.2032	40.818	74.8351	48.5717	53.0183	37.2356		YBR166C	71.214	64.4492	70.932	83.1726	67.5796	80.5138
	YBR176W	42.2204	41.9277	29.511	34.5106	32.6888	47.0302		YBR176W	71.7822	86.8624	85.9668	63.333	88.1616	84.8003
	YBR180W	1.84367	3.47451	5.89221	2.99616	3.03575	1.47421		YBR180W	-	-	-	-	-	-
	YBR183W	181.626	72.4216	12.7595	29.704	46.9508	130.127		YBR183W	712.62	742.393	772.146	725.887	718.189	724.237
	YBR192W	32.001	36.2869	64.2467	86.9228	71.5591	45.1816		YBR192W	83.015	114.785	115.011	96.9753	80.9496	88.1561
	YBR196C	859.273	1256.07	747.81	576.938	720.18	667.807		YBR196C	747.181	752.326	719.48	720.81	684.946	744.16
	YBR199W	173.319	212.069	111.825	161.922	146.933	133.3		YBR199W	366.362	372.128	418.615	413.78	381.993	365.664
	YBR204C	51.3199	40.0541	16.3766	39.6557	39.4002	54.4335		YBR204C	95.9719	96.2084	74.6628	92.3048	99.9566	104.77
	YBR205W	42.2613	41.0983	46.487	64.1584	62.0928	56.8422		YBR205W	85.1429	83.3595	65.3774	78.6978	86.0773	88.3179
	YBR208C	9.95838	30.376	70.0708	41.6521	14.2177	27.3477		YBR208C	-	-	-	-	-	-
	YBR213W	5.26348	7.91838	13.7952	8.48075	11.4997	10.9744		YBR213W	137.975	151.538	132.244	164.023	157.445	144.06
	YBR218C	60.8843	106.183	101.052	100.791	90.5924	88.8011		YBR218C	919.022	1045.61	1010.07	990.989	976.095	915.691
	YBR221C	940.086	673.447	345.989	420.07	494.966	764.429		YBR221C	183.78	181.79	168.107	149.632	180.718	189.743
	YBR244W	21.7844	20.459	48.1658	30.4966	29.1998	20.4285		YBR244W	136.358	124.565	167.197	150.537	151.486	134.356
	YBR248C	47.9926	86.2469	249.204	102.928	77.0036	50.5967		YBR248C	116.598	138.552	150.719	101.699	113.326	106.51
	YBR249C	133.49	406.834	786.438	442.429	345.321	183.608		YBR249C	315.941	335.927	360.575	357.582	306.641	325.823
	YBR252W	92.4408	110.167	220.945	187.025	149.646	90.5261		YBR252W	126.18	135.271	125.326	138.717	147.115	132.666
	YBR256C	327.872	326.768	309.023	202.509	203.089	288.755		YBR256C	294.157	259.626	295.596	290.555	239.538	268.658
	YBR263W	195.446	244.421	260.232	151.04	140.729	180.782		YBR263W	225.431	220.935	236.047	225.185	237.111	226.185
	YBR265W	119.464	145.597	123.785	85.9957	83.6743	105.945		YBR265W	149.54	139.532	184.306	162.592	145.98	125.693
	YBR291C	24.375	56.7408	904.447	204.621	131.42	27.9354		YBR291C	176.873	173.27	254.099	176.648	159.226	155.928
	YBR293W	21.0929	15.8487	39.4044	28.0652	31.0605	25.1977		YBR293W	242.717	217.982	294.926	299.07	311.064	312.622
	YBR294W	79.7271	115.109	422.031	334.972	477.444	641.153		YBR294W	-	-	-	-	-	-
	YBR296C	15.3327	23.1911	30.4865	18.298	14.417	15.5208		YBR296C	387.411	346.763	347.608	374.741	354.966	467.125
	YBR298C	855.188	177.341	35.0543	121.364	134.508	364.235		YBR298C	905.416	530.211	549.725	917.241	1050.52	1396.71
	YBR299W	396.149	58.4582	10.7099	43.406	68.7141	213.43		YBR299W	716.251	439.477	465.463	722.649	797.03	1035.33
	YCL004W	15.903	13.8098	10.9582	15.6014	20.2024	23.3685		YCL004W	223.729	173.079	231.036	287.403	259.654	239.219
	YCL009C	142.682	204.765	97.1356	95.1663	107.52	134.441		YCL009C	408.189	403.427	418.082	477.739	471.247	393.996
	YCL018W	165.715	242.955	1075.92	655.053	574.004	337.532		YCL018W	1062.54	1082.04	1061.57	1095.81	1110.53	1085.06
	YCL025C	30.4572	175.153	513.591	195.972	195.794	34.6372		YCL025C	469.862	550.163	475.816	595.988	644.086	350.253
	YCL030C	69.3078	129.497	171.456	216.161	200.22	124.606		YCL030C	754.436	727.457	942.312	1018.13	966.264	908.346
	YCL035C	1822.39	1412.66	576.471	856.692	772.39	1334.75		YCL035C	589.427	463.085	475.008	606.791	579.838	589.894
	YCL038C	55.9216	49.5296	20.7609	25.06	27.379	45.5581		YCL038C	99.3972	99.3623	85.4178	91.1342	100.332	100.94
	YCL040W	3133.3	1764.64	44.9421	284.685	360.488	1714.12		YCL040W	1643.11	1485.37	1523.95	1811.82	1788.65	1767.13
	YCL050C	118.407	158.516	257.145	191.898	169.24	118.64		YCL050C	155.869	157.293	204.932	214.304	192.961	167.596
	YCL052C	134.479	94.3832	50.7295	91.2172	93.9531	113.028		YCL052C	112.287	84.1479	65.4535	109.696	109.463	109.038
	YCL064C	7.68845	4.2167	3.3066	6.87874	5.58782	5.59642		YCL064C	321.04	284.619	229.088	253.491	282.16	268.915
	YCL069W	-	-	-	-	-	-		YCL069W	-	-	-	-	-	-
	YCR005C	380.051	209.663	163.886	642.53	1630.83	1372.6		YCR005C	1218.69	1075.88	908.217	1090.25	1124.41	1192.11
	YCR010C	3558.28	1074.74	28.2027	4.84394	12.7336	4017.25		YCR010C	944.705	803.363	446.415	473.434	579.198	864.719
	YCR012W	7227.15	7634.79	1218.68	2075.41	3306.61	4110.22		YCR012W	1207.99	1069.45	960.65	1252.34	1239.32	1178.29
	YCR024C	25.2856	14.6811	15.5356	44.9168	53.2117	43.914		YCR024C	80.6371	104.227	107.264	120.62	110.746	85.1658
	YCR024C-A	2653.49	3481.96	4725.2	2025.11	1646.92	1593.87		YCR024C-A	579.125	566.399	574.021	546.823	541.217	552.338
	YCR028C	25.0656	34.0226	52.6661	28.2616	30.0903	27.699		YCR028C	193.447	189.772	212.278	206.262	164	184.802
	YCR034W	41.3257	54.409	215.114	122.243	128.505	48.0697		YCR034W	88.8546	103.942	80.3738	88.1795	88.5907	89.6599
	YCR036W	135.042	103.296	77.9437	92.9861	100.514	121.819		YCR036W	251.76	235.754	231.349	223.608	234.648	230.522
	YCR037C	22.9999	26.7627	48.3598	35.8908	32.8529	29.4239		YCR037C	127.528	127.668	133.32	161.529	156.57	130.07
	YCR048W	8.20045	10.7325	9.11456	4.10423	5.47151	5.61265		YCR048W	241.132	252.168	278.82	239.784	218.139	218.114
	YCR053W	126.902	171.313	231.068	160.43	155.593	130.972		YCR053W	237.32	202.991	202.161	228.618	198.563	211.224
	YCR075C	80.2115	59.0219	15.7326	46.7277	57.8073	76.5504		YCR075C	138.662	119.153	103.747	150.854	174.931	162.552
	YCR083W	311.222	397.437	172.935	108.304	105.941	256.177		YCR083W	212.417	166.184	140.328	146.744	175.244	189.608
	YCR098C	8.56561	6.0498	8.63618	8.73161	10.3099	9.16545		YCR098C	133.455	104.865	115.188	172.329	183.846	164.461
	YCR105W	-	-	-	-	-	-		YCR105W	-	-	-	-	-	-
	YDL004W	1451	1162.27	844.395	1826.91	1749.44	1801.45		YDL004W	453.365	391.977	404.492	512.641	550.108	454.569
	YDL015C	88.8079	92.0233	278.788	145.255	158.576	102.205		YDL015C	85.2101	99.3499	149.336	123.701	110.645	88.8706
	YDL022W	468.213	465.815	22.8195	141.874	179.842	405.519		YDL022W	2102.58	1782.99	1994.7	2130.78	1985.95	2053.32
	YDL042C	20.4574	28.6878	43.9023	26.201	25.1381	24.2129		YDL042C	124.549	121.348	153.558	131.74	119.265	129.267
	YDL045C	116.945	80.1442	63.7948	77.1103	71.4573	115.278		YDL045C	99.3608	81.0798	84.2177	93.8458	79.8147	95.2589
	YDL052C	91.3656	63.2255	81.1395	118.731	124.593	75.8489		YDL052C	449.908	462.9	463.403	429.054	414.111	414.834
	YDL055C	275.608	1569.05	1756.85	860.368	865.321	303.711		YDL055C	473.117	647.647	660.113	551.321	507.714	448.765
	YDL066W	173.132	176.95	144.278	283.107	301.115	306.763		YDL066W	359.454	370.776	401.017	421.127	408.538	385.725
	YDL067C	2413.17	2640.78	1617.73	3070.31	3038.27	3219.15		YDL067C	366.686	378.87	427.168	439.303	427.792	405.661
	YDL078C	1543.25	1020.38	289.924	334.715	344.314	1070.63		YDL078C	298.578	270.136	319.181	304.835	301.09	325.364
	YDL080C	38.1492	47.9366	75.3298	65.483	65.8028	40.1183		YDL080C	183.501	244.28	349.985	390.511	373.672	225.765
	YDL085W	526.613	376.653	20.4048	14.0636	24.9163	408.608		YDL085W	682.529	597.567	554.125	610.486	623.544	742.795
	YDL090C	32.3652	35.7358	16.0224	28.5559	29.1365	34.1041		YDL090C	119.681	114.607	137.325	144.442	151.614	141.866
	YDL093W	11.5023	10.5477	13.5418	18.4609	17.6505	14.4641		YDL093W	67.8084	79.7011	80.1285	67.2856	73.6967	76.0421
	YDL095W	65.5715	52.1457	70.5895	93.2712	84.6906	66.6849		YDL095W	395.471	369.833	387.646	385.165	336.07	353.424
	YDL100C	307.169	288.507	298.856	313.871	272.796	254.609		YDL100C	77.0797	68.9013	71.684	82.5095	79.5459	77.1577
	YDL103C	72.6361	64.1075	43.9681	80.2098	69.7085	72.4711		YDL103C	66.0641	59.4795	52.0517	65.9473	70.0235	68.7172
	YDL131W	92.1248	238.236	475.773	309.994	313.735	162.225		YDL131W	590.753	711.172	853.754	718.287	701.872	613.424
	YDL141W	15.4141	14.64	18.5194	19.6605	20.6512	15.9295		YDL141W	126.281	137.881	124.93	121.664	141.936	125.621
	YDL142C	85.2699	55.9799	25.9138	53.6732	58.4927	74.1787		YDL142C	124.152	121.11	111.927	108.563	125.512	117.366
	YDL168W	86.3949	146.435	136.176	94.5563	77.6177	82.738		YDL168W	327.528	333.473	319.828	278.433	267.647	346.157
	YDL171C	107.29	127.01	162.371	101.148	85.9113	143.253		YDL171C	-	-	-	-	-	-
	YDL174C	962.247	375.799	110.554	123.498	202.153	1024.48		YDL174C	1365.53	1107.34	997.079	935.303	1017.26	1196.75
	YDL178W	97.8876	72.55	150.625	156.309	149.087	138.247		YDL178W	90.4962	108.518	129.989	95.5006	97.003	92.9452
	YDL182W	41.3915	256.193	831.7	317.368	330.755	91.8751		YDL182W	855.824	967.497	921.735	831.985	785.008	812.504
	YDL185W	132.61	152.92	242.088	120.775	119.766	131.032		YDL185W	120.889	112.403	123.543	101.693	105.432	106.563
	YDL198C	99.9288	84.7182	269.419	314.421	341.168	232.857		YDL198C	240.574	217.969	319.463	290.722	310.26	265.528
	YDL205C	60.1075	53.8571	117.308	106.622	101.856	59.1626		YDL205C	330.314	210.981	153.254	205.438	210.029	265.194
	YDL210W	5.09884	4.70612	20.0203	5.11303	4.80217	8.726		YDL210W	-	-	-	-	-	-
	YDL215C	230.99	124.743	29.6056	37.7292	53.2138	200.334		YDL215C	443.227	398.932	371.736	402.078	435.16	393.718
	YDL238C	28.9562	28.1961	4.85622	9.82741	11.7423	28.4566		YDL238C	87.9211	81.9087	61.1484	72.1862	104.227	102.679
	YDL245C	4.12193	2.32949	1.99258	4.63485	4.32557	5.70493		YDL245C	-	-	-	-	-	-
	YDL247W	1.53614	0.74795	0.737027	0.601776	0.677206	0.907056		YDL247W	-	-	-	-	-	-
	YDR001C	154.867	144.475	76.8172	66.9551	64.4751	124.33		YDR001C	528.779	516.443	505.2	564.116	532.387	538.928
	YDR007W	150.115	125.114	116.401	82.6495	95.8781	130.504		YDR007W	729.54	729.285	721.099	694.455	673.195	728.453
	YDR017C	21.192	20.0205	33.3235	24.7104	25.9406	25.633		YDR017C	69.2986	75.6147	92.1081	83.5294	94.4785	88.8198
	YDR019C	78.386	116.685	396.066	220.121	124.054	96.3697		YDR019C	268.081	213.493	359.716	307.515	314.567	278.44
	YDR023W	97.3549	172.001	534.89	331.25	289.956	142.436		YDR023W	241.089	260.88	257.78	268.781	237.448	252.959
	YDR035W	55.6107	128.502	165.478	60.9229	55.1957	50.6619		YDR035W	268.769	305.218	288.781	236.208	220.163	250.488
	YDR037W	0.165131	0.434413	5.90158	1.1859	0.810875	0.107227		YDR037W	-	-	-	-	-	-
	YDR044W	53.5932	81.946	104.874	117.268	91.4478	46.3367		YDR044W	513.43	623.946	525.393	496.53	444.336	441.46
	YDR046C	2.69704	4.33967	11.6939	7.83402	15.5885	3.6657		YDR046C	315.86	377.8	400.544	384.999	386.11	346.849
	YDR047W	77.6722	97.4202	112.997	73.8671	80.7483	89.6799		YDR047W	233.239	331.061	320.36	296.53	303.364	268.1
	YDR050C	4013.98	5040.48	2018.23	2319.39	3632.91	3360.16		YDR050C	861.466	797.301	750.371	855.769	836.701	839.292
	YDR058C	27.8208	29.9474	41.6576	33.795	34.121	28.9427		YDR058C	293.284	302.951	291.761	258.646	288.322	275.031
	YDR062W	78.8865	82.9768	147.095	128.562	112.309	82.0948		YDR062W	458.369	427.447	490.247	474.254	457.608	423.839
	YDR072C	104.078	70.1502	72.5226	56.5445	62.0756	111.899		YDR072C	1117.72	1029.14	969.994	887.405	815.797	965.439
	YDR074W	625.108	330.574	14.9252	71.0951	84.4877	447.891		YDR074W	1015.87	1013.46	758.299	925.346	922.36	1068.61
	YDR098C	36.1267	67.9299	144.112	105.572	98.3909	69.048		YDR098C	-	-	-	-	-	-
	YDR127W	43.9577	53.9047	43.0987	52.4713	58.1459	53.3851		YDR127W	149.17	184.644	238.224	206.629	222.431	187.433
	YDR135C	32.8975	30.5635	39.2332	41.3032	37.1479	33.4466		YDR135C	200.021	201.791	200.676	214.208	191.216	213.651
	YDR147W	19.7446	19.9944	24.7399	18.4726	25.3281	14.4484		YDR147W	266.93	262.965	281.315	275.781	319.371	282.488
	YDR148C	578.314	517.67	129.431	556.939	568.291	654.057		YDR148C	493.766	514.582	589.646	660.759	690.76	568.013
	YDR158W	222.723	403.769	877.551	559.904	512.142	329.338		YDR158W	263.752	284.431	303.83	269.134	242.371	243.715
	YDR173C	43.0317	24.7579	5.79522	13.2981	15.6267	24.0073		YDR173C	1100.07	1127.23	1302.32	1232.17	1176.95	1154.06
	YDR178W	1494.79	799.439	284.009	1271.08	1316.25	1684.31		YDR178W	222.143	194.881	208.187	259.087	293.971	276.961
	YDR191W	13.9765	27.3123	20.4429	25.4737	18.1958	12.357		YDR191W	192.632	179.258	165.536	147.755	150.897	157.488
	YDR196C	242.788	147.381	69.0399	101.293	104.491	213.757		YDR196C	93.9147	100.703	93.1817	102.575	112.18	105.766
	YDR204W	181.825	155.059	23.8251	49.8168	58.7952	158.62		YDR204W	122.689	91.3487	101.016	108.017	116.998	147.32
	YDR208W	83.1023	48.3795	53.5087	41.3324	48.9966	72.6559		YDR208W	930.797	819.734	834.856	766.991	754.702	871.588
	YDR226W	514.306	716.515	1197.03	1267.66	1055.75	709.21		YDR226W	313.656	330.384	358.17	403.324	395.627	358.173
	YDR232W	102.047	131.851	219.999	116.661	124.658	107.563		YDR232W	981.612	924.041	978.745	908.709	930.163	964.982
	YDR234W	14.862	53.0659	389.124	174.517	162.546	32.7531		YDR234W	607.701	645.542	743.451	691.994	648.375	579.375
	YDR236C	76.2642	87.1591	73.3868	78.3739	69.0198	64.2178		YDR236C	209.251	159.9	154.074	183.818	212.777	234.988
	YDR256C	3388.82	1276.24	32.5509	14.5886	29.0015	1808.5		YDR256C	152.738	135.931	36.2757	42.6487	55.4037	132.102
	YDR261C	15.3042	9.67312	16.6855	19.3032	24.3677	20.0358		YDR261C	127.384	118.791	113.455	109.683	121.987	123.214
	YDR268W	28.5428	13.9057	17.0358	43.6954	50.1524	55.0772		YDR268W	112.505	92.9176	106.723	108.956	105.099	101.037
	YDR272W	293.9	320.552	200.269	191.055	190.873	286.042		YDR272W	141.671	116.752	137.223	141.86	118.709	144.345
	YDR284C	87.9437	89.8059	34.8981	101.801	96.3139	93.0182		YDR284C	380.522	362.19	416.451	461.515	464.611	468.198
	YDR287W	82.0773	67.3969	38.6445	45.4771	52.4231	76.8371		YDR287W	160.512	138.068	153.408	159.261	182.474	178.677
	YDR294C	226.104	157.965	73.5918	65.344	77.9171	188.103		YDR294C	97.8022	96.9389	70.8397	84.7727	85.7353	97.2103
	YDR297W	51.3969	93.1815	324.787	134.751	95.5126	71.5198		YDR297W	427.17	458.924	474.89	456.542	391.102	387.46
	YDR298C	576.938	372.321	393.376	873.316	892.005	858.927		YDR298C	224.736	265.638	267.528	302.632	304.262	259.455
	YDR300C	22.1564	39.5149	154.91	95.5073	76.2389	33.7484		YDR300C	367.424	347.298	355.895	360.277	359.441	352.53
	YDR302W	73.065	49.3013	79.3281	69.8171	76.9386	71.5665		YDR302W	123.592	106.119	93.9988	90.4098	93.8323	113.864
	YDR305C	95.4462	81.8321	45.8871	67.4265	66.7588	89.1438		YDR305C	41.2228	24.1009	24.2666	42.9826	47.5763	47.3474
	YDR315C	14.5789	16.6937	7.15345	15.1462	16.7746	16.6237		YDR315C	66.1828	66.7361	68.6586	61.7929	76.0715	68.8449
	YDR321W	11.7755	36.5152	113.709	39.1892	37.4087	18.3812		YDR321W	109.908	105.405	103.637	117.979	121.109	107.257
	YDR322C-A	950.909	648.456	564.484	1400.55	1354.7	1262.16		YDR322C-A	203.507	168.871	158.351	219.043	251.45	243.553
	YDR341C	64.872	118.96	359.99	178.091	145.76	84.6578		YDR341C	179.101	221.836	169.997	159.189	146.466	151.385
	YDR342C	1306.25	597.876	277.897	219.551	384.361	1098.01		YDR342C	658.128	656.145	520.669	438.623	458.87	518.032
	YDR343C	1225.91	946.148	86.5695	254.819	430.989	828.838		YDR343C	1004.55	1036.56	779.659	920.066	1079.46	853.288
	YDR345C	23.9312	20.7896	64.2802	23.2554	25.0216	24.5268		YDR345C	480.701	474.858	351.043	344.383	342.982	356.191
	YDR353W	150.394	193.349	264.242	199.85	166.45	168.87		YDR353W	275.311	317.314	270.865	301.725	322.196	300.231
	YDR354W	121.386	157.962	91.8274	85.6516	81.5781	126.379		YDR354W	193.145	241.624	155.486	148.344	174.844	257.693
	YDR367W	35.1917	23.3544	57.3209	52.4329	53.6167	37.0753		YDR367W	52.8582	44.7511	45.8359	45.1552	50.7067	55.6861
	YDR368W	200.441	220.745	98.8206	95.9483	95.1064	187.525		YDR368W	128.646	112.994	79.9279	89.4422	101.72	122.576
	YDR373W	216.391	245.214	246.969	215.891	208.837	194.297		YDR373W	-	-	-	-	-	-
	YDR376W	34.7205	30.8896	34.7528	58.6369	62.0803	53.3451		YDR376W	276.623	253.132	234.761	287.892	284.821	298.377
	YDR377W	1387.67	1168.28	713.36	1468.48	1455.32	1538.08		YDR377W	404.917	387.104	344.158	391.538	452.575	449.731
	YDR380W	85.2091	99.4933	29.2829	17.9733	40.5008	94.6798		YDR380W	740.475	772.214	491.654	543.221	641.533	769.055
	YDR384C	3081.45	2432.63	231.428	61.9355	157.841	2522.76		YDR384C	1410.33	1361.57	944.673	754.937	951.663	1232.73
	YDR399W	213.026	648.073	1895.91	786.001	519.754	548.521		YDR399W	236.665	391.409	463.365	434.645	360.252	373.869
	YDR400W	15.2748	20.8967	39.774	49.2888	42.2284	21.7843		YDR400W	147.848	142.545	134.786	129.401	128.611	117.085
	YDR402C	13.4635	6.00148	2.87889	4.52337	4.66727	10.0965		YDR402C	-	-	-	-	-	-
	YDR403W	15.6526	7.4073	6.77297	7.71259	7.36874	8.36493		YDR403W	43.2711	37.5224	21.2803	33.3088	53.1529	42.0469
	YDR408C	112.315	128.175	244.626	210.892	142.802	134.482		YDR408C	479.241	482.135	550.549	526.195	512.721	483.292
	YDR428C	47.9284	49.5353	104.72	65.753	62.8952	49.4487		YDR428C	64.5428	62.1461	67.546	64.3214	70.3912	67.7999
	YDR453C	87.3332	50.4464	45.0732	33.4339	36.4172	88.8096		YDR453C	146.595	135.694	137.167	138.505	178.676	202.207
	YDR454C	194.41	285.664	753.081	385.847	341.627	242.744		YDR454C	141.766	170.254	207.452	141.975	152.868	152.307
	YDR481C	87.0761	87.8265	66.2828	82.3484	77.5838	95.2867		YDR481C	337.324	335.013	416.175	377.489	368.855	356.019
	YDR483W	179.992	192.396	439.815	249.352	198.373	185.634		YDR483W	346.095	381.999	380.804	351.865	358.206	374.197
	YDR487C	229.497	243.187	301.922	273.129	269.143	280.832		YDR487C	1737.68	1712.28	1698.93	1677.71	1538.38	1657.8
	YDR497C	1690.92	1380.8	802.534	554.269	1359.86	1397		YDR497C	725.097	707.124	506.24	490.229	692.779	699.581
	YDR502C	98.9697	316.046	971.898	518.787	1109.16	399.839		YDR502C	351.64	421.227	534.259	529.014	488.748	433.644
	YDR503C	35.0146	31.1607	23.5135	59.5377	42.2407	39.1321		YDR503C	76.5682	68.1621	61.1941	71.3563	75.1719	80.7832
	YDR508C	10.7069	12.4558	106.753	13.709	23.2614	19.0899		YDR508C	770.015	792.216	749.204	737.831	648.752	715.444
	YDR513W	1523.6	1264.83	208.943	436.354	480.753	1189.63		YDR513W	411.551	385.36	274.071	328.14	357.238	399.973
	YDR529C	3156.7	1805.76	949.275	2329.51	2385.41	3060.99		YDR529C	751.827	583.243	555.941	614.946	692.353	711.652
	YDR530C	76.6695	50.0146	51.7562	54.4581	57.7156	79.8622		YDR530C	355.269	328.436	325.153	365.088	350.437	400.821
	YDR531W	70.2734	101.541	116.654	71.9324	84.4531	71.1048		YDR531W	356.835	330.562	326.365	360.64	350.058	399.251
	YDR536W	58.2244	120.772	5.68889	14.7002	28.7888	127.305		YDR536W	1018.97	862.205	834.023	822.131	881.678	1152.94
	YEL006W	57.3557	64.4505	109.004	81.073	81.2957	63.6895		YEL006W	83.8403	107.57	113.214	136.712	116.216	90.6393
	YEL017C-A	158.095	181.65	1146.41	556.808	570.53	229.184		YEL017C-A	1081.06	1056.78	1041.2	985.082	977.142	978.058
	YEL021W	117.855	113.954	230.056	101.785	101.147	105.428		YEL021W	132.429	106.982	114.359	115.171	119.074	109.992
	YEL024W	1507.52	930.069	483.191	1016.52	1215.11	1451.34		YEL024W	502.581	479.329	441.758	498.812	524.969	483.959
	YEL027W	627.435	717.634	1394.93	779.629	698.734	577.456		YEL027W	254.551	291.257	272.839	277.768	275.247	278.177
	YEL029C	20.0839	33.4734	135.467	59.9047	52.155	25.5728		YEL029C	163.468	139.269	195.612	197.894	183.288	151.078
	YEL038W	45.0976	44.8427	62.3482	14.9415	15.4965	29.0712		YEL038W	456.779	473.716	327.373	331.288	292.299	369.162
	YEL039C	226.373	119.739	19.6672	18.5686	17.483	141.942		YEL039C	457.502	475.527	327.622	330.991	291.178	369.485
	YEL041W	201.181	263.339	77.5767	40.8529	187.38	382.313		YEL041W	281.095	307.301	137.352	144.517	188.149	244.16
	YEL042W	64.7003	67.2987	249.977	94.2806	91.5083	63.0333		YEL042W	114.278	102.731	90.1342	78.2441	105.337	106.568
	YEL046C	51.4766	165.76	386.65	199.014	187.626	70.9344		YEL046C	1114.51	1148.48	1150.48	1039.07	967.847	983.944
	YEL047C	46.1375	55.7523	61.0999	43.5483	45.4202	42.2467		YEL047C	-	-	-	-	-	-
	YEL051W	247.902	257.643	328.998	243.162	236.674	234.2		YEL051W	208.65	241.672	265.263	259.21	251.153	228.954
	YEL058W	67.3548	136.793	127.345	101.444	100.966	77.821		YEL058W	277.44	321.942	345.139	306.158	284.983	272.534
	YEL063C	41.1937	68.6585	280.382	109.947	99.1189	51.902		YEL063C	477.923	542.237	581.702	444.298	493.487	465.61
	YEL069C	1.13302	1.29937	0.563543	8.88764	14.4308	5.45654		YEL069C	-	-	-	-	-	-
	YEL071W	177.592	137.876	244.13	335.354	551.963	370.272		YEL071W	476.561	449.806	534.302	652.412	610.574	551.916
	YER003C	67.3079	72.4981	69.9533	120.395	133.555	96.3601		YER003C	333.82	323.114	303.833	332.213	317.018	300.644
	YER005W	27.9032	31.0257	59.4054	40.3806	36.1495	30.8833		YER005W	127.344	121.218	147.528	148.981	141.106	129.491
	YER014W	50.789	61.955	48.8391	24.9697	25.5222	42.0096		YER014W	106.147	97.8529	89.0831	104.035	98.0723	107.386
	YER015W	511.624	206.022	21.2632	10.0137	22.7298	492.699		YER015W	270.877	187.424	127.658	135.297	183.605	230.432
	YER019W	26.0433	29.008	16.8032	23.5955	23.7753	23.2525		YER019W	1894.69	1788.11	1896.26	1908.15	1931.83	1814.73
	YER023W	275.546	285.89	184.874	178.742	210.546	262.823		YER023W	131.966	133.379	142.502	144.95	128.657	148.877
	YER024W	374.244	237.713	34.0718	77.0514	205.902	466.487		YER024W	208.471	178.847	185.079	203.574	220.503	267.109
	YER026C	559.98	395.951	203.576	311.225	742.035	729.748		YER026C	380.953	417.587	410.278	389.811	390.84	442.738
	YER037W	28.18	41.2841	39.259	16.2544	14.0579	21.4197		YER037W	682.393	705.233	725.843	696.142	676.54	675.164
	YER043C	392.161	386.024	1793.54	772.541	1191.88	730.167		YER043C	203.462	248.211	201.25	174.687	162.759	185.971
	YER052C	32.3021	137.268	415.31	238.718	227.93	90.6111		YER052C	217.061	299.211	211.898	313.718	298.58	276.003
	YER053C	288.734	128.841	16.0231	79.4338	103.096	280.311		YER053C	168.34	198.732	120.189	142.453	146.233	180.506
	YER055C	209.926	200.775	492.406	276.886	202.221	111.447		YER055C	368.805	534.976	537.416	510.345	473.114	436.983
	YER056C	26.7095	165.14	1596.13	315.483	213.412	83.4405		YER056C	649.226	785.28	614.976	549.388	588.207	650.446
	YER060W	21.8923	33.2367	57.5347	34.7059	29.6351	31.5175		YER060W	100.826	115.254	144.628	118.123	121.114	112.464
	YER060W-A	9.04651	9.65467	20.9657	13.2368	11.2481	11.1883		YER060W-A	-	-	-	-	-	-
	YER061C	17.8451	28.8563	123.301	45.2843	36.6213	31.619		YER061C	125.02	117.535	115.795	106.701	91.2226	134.992
	YER062C	44.1454	106.106	1297.86	64.4579	65.3224	42.1052		YER062C	1329.27	1272.72	1227.24	1170.52	1088.74	1284.22
	YER065C	103.822	163.174	58.5443	123.231	289.685	441.844		YER065C	595.349	629.167	783.689	751.45	690.081	708.994
	YER069W	71.2979	195.562	262.597	105.915	90.9756	60.6407		YER069W	580.841	424.474	758.826	812.12	730.45	690.215
	YER070W	29.7087	24.6017	29.1066	132.951	94.0849	30.146		YER070W	341.133	328.076	239.783	336.239	294.39	284.154
	YER073W	41.3777	118.349	615.394	110.756	96.2244	66.3669		YER073W	536.005	664.369	659.458	590.821	570.915	532.749
	YER081W	36.6056	61.2894	375.569	148.053	165.206	136.376		YER081W	234.155	277.673	260.061	253.427	234.459	281.491
	YER086W	48.8907	92.5586	321.763	94.8626	85.5036	55.7626		YER086W	67.615	86.5327	90.5065	73.027	63.6036	69.2235
	YER090W	49.25	95.6999	160.723	96.2874	92.0501	64.2792		YER090W	251.757	271.795	269.755	270.662	252.398	261.616
	YER091C	86.6716	452.432	2950.61	1410.7	1618.23	707.925		YER091C	793.535	884.467	998.623	933.362	877.492	894.475
	YER099C	122.439	115.525	150.174	73.7675	76.5944	119.099		YER099C	364.896	344.842	376.66	353.356	302.025	353.433
	YER119C	95.0547	81.2827	12.2261	33.7291	39.858	75.3718		YER119C	552.897	571.484	566.718	579.124	527.854	565.394
	YER152C	27.8113	48.5771	15.7517	12.2799	18.581	33.5425		YER152C	461.355	769.203	765.904	505.289	509.448	501.684
	YER170W	128.524	58.8023	18.1605	111.099	120.612	162.824		YER170W	166.078	171.007	133.155	151.352	175.074	195.485
	YER174C	71.0834	112.547	161.126	158.141	144.899	88.1475		YER174C	249.824	225.87	202.595	187.644	218.501	221.603
	YER175C	59.1658	90.1442	46.6404	63.4203	66.2397	92.34		YER175C	97.536	77.9234	63.6952	84.8936	109.232	104.917
	YER178W	1102.84	914.993	365.272	412.081	505.127	844.215		YER178W	598.102	496.984	476.002	575.507	605.918	621.075
	YER183C	51.1531	49.9687	78.612	68.3556	55.6621	46.6539		YER183C	93.027	84.8966	103.16	109.006	109.4	106.709
	YFL001W	11.4527	18.1546	74.3495	31.1632	24.1253	15.8694		YFL001W	223.149	210.516	198.948	220.081	222.327	208.407
	YFL011W	15.5196	16.1435	2.80443	4.1557	5.06395	35.1489		YFL011W	-	-	-	-	-	-
	YFL017C	122.474	95.1645	85.7647	105.348	126.324	118.325		YFL017C	158.851	159.189	151.75	144.838	136.207	149.059
	YFL018C	544.783	432.143	190.359	472.2	497.448	607.154		YFL018C	708.875	723.073	793.32	819.192	830.8	754.272
	YFL022C	26.6261	67.9111	238.033	114.628	94.2318	44.5681		YFL022C	770.945	770.628	766.44	715.978	642.972	682.239
	YFL030W	781.994	468.134	153.08	439.232	577.439	1076.92		YFL030W	471.006	420.138	354.406	446.358	522.5	544.894
	YFL045C	327.627	245.855	334.157	601.526	509.247	328.374		YFL045C	121.505	108.48	136.156	147.587	132.725	136.037
	YFL053W	6.82219	3.58017	3.09461	5.25356	7.31384	15.9371		YFL053W	-	-	-	-	-	-
	YFL055W	14.1839	17.9116	20.4082	13.5913	13.5298	21.2181		YFL055W	305.418	268.486	292.656	299.486	325.788	344.054
	YFR015C	146.485	90.653	2.47518	22.9859	31.472	145.752		YFR015C	809.419	780.961	569.403	836.252	959.66	871.8
	YFR019W	9.05569	7.94963	3.56969	7.40443	9.12196	9.5564		YFR019W	-	-	-	-	-	-
	YFR025C	63.3449	70.9191	82.5766	95.6418	91.4401	78.7825		YFR025C	209.926	188.653	206.861	206.707	233.516	216.361
	YFR030W	36.8375	86.7498	407.948	284.834	264.878	153.606		YFR030W	427.074	382.042	407.967	445.602	428.849	458.822
	YFR033C	4825.42	2349.19	775.644	2051.98	2479.14	3195.66		YFR033C	3004.59	2828.85	2723.57	2789.18	2924.34	2887.63
	YFR047C	217.15	252.704	168.812	204.956	182.476	252.282		YFR047C	193.864	168.82	225.353	242.636	228.746	214.742
	YFR053C	10069.5	1783.26	109.19	1665.41	2277.32	7878.71		YFR053C	964.177	868.174	715.89	1059.19	1051.1	885.498
	YGL001C	117.651	107.071	148.913	145.827	163.361	137.816		YGL001C	156.891	144.514	161.102	178.094	201.133	151.175
	YGL008C	388.287	357.928	2477.11	739.902	847.521	555.308		YGL008C	375.498	415.119	512.129	519.978	477.926	435.61
	YGL009C	68.6967	95.371	504.932	335.576	284.925	120.186		YGL009C	242.333	250.963	326.436	314.714	255.75	249.189
	YGL012W	63.0349	47.3054	360.208	423.891	302.242	154.493		YGL012W	781.067	729.189	850.054	657.793	655.122	608.178
	YGL026C	117.252	184.328	251.515	109.9	113.225	102.816		YGL026C	75.8301	77.0661	82.5176	81.4727	76.8986	70.7348
	YGL037C	2041	1836.6	85.9277	416.133	441.938	1358.13		YGL037C	883.17	922.608	963.464	1017.33	959.436	910.57
	YGL040C	138.22	89.5694	109.235	241.368	270.732	257.759		YGL040C	334.315	349.907	442.759	405.913	407.746	370.401
	YGL055W	5447	1302.21	1347.28	2526.96	1913.2	1713.75		YGL055W	1588.44	1200.19	956.795	1194.75	1134.31	1254.92
	YGL062W	166.089	126.88	126.426	271.663	422.234	501.072		YGL062W	1808.58	1761.43	1800.03	1736.89	1722.78	1645.62
	YGL063W	6.7089	7.8929	8.6496	8.12886	8.39661	8.77461		YGL063W	411.633	428.455	435.9	441.981	470.027	401.282
	YGL067W	32.03	29.6912	65.462	66.3256	54.0761	39.6903		YGL067W	71.3076	52.3781	85.4847	85.5814	86.2109	60.5953
	YGL077C	137.299	153.106	328.83	171.859	281.725	114.632		YGL077C	138.79	176.345	164.947	140.546	146.622	160.735
	YGL080W	839.021	472.207	210.021	235.751	237.734	888.235		YGL080W	286.178	279.554	192.614	164.939	201.154	282.04
	YGL084C	57.0281	42.1723	30.5214	56.3807	58.1917	61.3666		YGL084C	204.787	181.01	223.944	227.335	215.847	215.594
	YGL119W	19.2306	21.6557	36.9108	27.3343	32.6994	28.2324		YGL119W	245.867	243.694	288.189	258.014	256.573	250.425
	YGL125W	84.7623	125.377	205.973	146.466	194.429	147.042		YGL125W	1866.26	1609.51	1750.01	1818.72	1831.03	1791.19
	YGL142C	28.5729	26.2845	17.6347	24.5662	21.9148	23.031		YGL142C	77.4105	68.0911	70.5015	69.5399	89.7737	76.5093
	YGL148W	93.39	221.546	466.881	238.803	208.884	107.717		YGL148W	247.995	284.887	341.908	311.346	272.125	250.324
	YGL154C	108.802	64.7229	29.7783	32.4194	36.8275	89.4967		YGL154C	101.054	101.507	83.3833	88.2552	92.8879	117.719
	YGL184C	24.9777	122.483	264.321	42.2283	35.7008	73.0674		YGL184C	-	-	-	-	-	-
	YGL186C	34.6334	54.5141	147.662	111.666	85.3527	49.8872		YGL186C	350.217	324.546	500.671	559.766	533.352	461.764
	YGL187C	1561.85	1205.55	618.839	1270.22	1355.63	1552.84		YGL187C	129.896	114.92	116.966	143.68	117.879	107.984
	YGL191W	2176.55	1542.92	682.198	1282.4	1550.41	1950.36		YGL191W	502.6	473.218	501.416	521.826	574.529	536.767
	YGL202W	61.7438	116.823	396.466	200.955	178.344	110.223		YGL202W	349.609	372.177	431.368	441.082	413.64	388.658
	YGL205W	1844.83	607.727	18.358	6.92125	35.4232	1501.07		YGL205W	514.877	507.807	410.823	325.745	425.544	524.369
	YGL224C	47.8749	43.4111	50.8019	67.5179	63.051	38.2486		YGL224C	274.116	254.378	217.092	223.867	223.218	264.462
	YGL225W	44.4955	59.7249	281.367	192.492	133.376	43.8858		YGL225W	344.403	335.965	323.829	331.63	320.893	317.223
	YGL234W	47.8395	118.797	342.924	204.936	136.982	105.743		YGL234W	346.35	336.918	405.577	341.95	303.08	301.065
	YGL245W	132.654	165.002	209.23	162.819	156.524	152.445		YGL245W	133.672	110.316	92.803	95.1289	99.2158	107.345
	YGL248W	101.521	76.2847	62.3263	65.1306	73.0881	100.37		YGL248W	255.626	222.07	253.307	243.59	257.826	287.203
	YGL253W	114.86	199.543	392.028	614.573	589.358	221.464		YGL253W	375.764	382.258	392.464	384.539	348.93	375.598
	YGL256W	30.1529	29.1968	56.269	33.04	30.7252	30.3134		YGL256W	203.251	173.401	191.855	202.59	179.151	194.87
	YGR007W	93.116	77.5647	90.0747	82.7795	85.1715	87.0826		YGR007W	306.662	220.348	315.825	357.294	325.795	272.391
	YGR010W	67.7981	59.2097	45.2789	42.8476	44.9098	68.1812		YGR010W	412.405	341.696	389.087	442.391	391.499	392.087
	YGR019W	197.494	167.447	64.3383	65.2977	76.3868	179.681		YGR019W	296.424	301.851	294.888	297.979	332.04	327.373
	YGR020C	259.011	433.071	809.076	647.784	497.296	369.84		YGR020C	195.812	202.175	207.041	201.144	198.256	186.167
	YGR032W	51.2238	68.2864	54.0004	76.581	83.0888	103.841		YGR032W	-	-	-	-	-	-
	YGR055W	5.01662	52.9394	552.48	58.1646	64.6187	32.5567		YGR055W	436.987	525.236	646.186	402.448	405.695	427.402
	YGR060W	608.266	1503.02	1364.83	526.973	588.964	260.345		YGR060W	1008.97	1086.64	793.099	763.018	782.447	805.085
	YGR061C	36.8293	70.6853	311.953	154.63	100.427	64.9811		YGR061C	136.641	142.868	168.853	138.632	119.039	120.717
	YGR065C	195.004	253.185	429.938	729.718	814.713	362.385		YGR065C	623.686	795.178	848.142	771.679	654.571	411.692
	YGR087C	45.7633	49.0813	121.353	14.0739	15.7748	44.7958		YGR087C	194.957	203.662	161.895	195.918	177.983	213.411
	YGR088W	607.88	413.675	12.8104	2.99355	3.82959	143.935		YGR088W	817.824	714.196	348.306	443.686	527.364	738.528
	YGR094W	63.1883	93.3217	267.362	165.26	141.343	78.8015		YGR094W	199.509	204.065	242.817	241.844	208.585	193.831
	YGR096W	12.2336	20.6991	29.2939	14.4523	17.8266	14.0317		YGR096W	81.6413	82.6734	125.54	89.1558	102.341	92.5337
	YGR110W	78.2224	74.2962	32.7959	42.1593	45.5485	72.4595		YGR110W	239.089	221.027	246.847	222.3	253.639	260.523
	YGR121C	34.7791	139.172	167.122	125.463	133.821	90.778		YGR121C	947.163	1097.99	1032.83	1005.4	1020.71	993.204
	YGR124W	71.54	113.278	313.697	203.536	167.517	93.659		YGR124W	438.704	437.347	477.898	448.754	426.796	408.194
	YGR138C	7.79405	4.12076	106.138	10.9791	7.2572	4.77074		YGR138C	514.421	612.667	654.172	539.671	490.075	466.351
	YGR143W	70.1124	75.406	52.9648	38.261	35.3771	61.0898		YGR143W	-	-	-	-	-	-
	YGR155W	129.128	256.963	1078.1	316.02	391.661	290.039		YGR155W	398.736	416.033	420.401	362.222	433.37	490.343
	YGR157W	104.999	97.3807	83.709	84.6674	145.929	112.776		YGR157W	354.698	387.292	298.397	298.112	405.411	400.725
	YGR170W	25.1117	21.3394	21.9567	25.7129	31.979	29.852		YGR170W	260.514	302.376	268.816	237.515	231.786	256.293
	YGR171C	27.1872	12.3999	17.8191	43.8278	46.3381	44.6063		YGR171C	97.3201	74.0866	78.4609	129.223	107.306	97.936
	YGR175C	371.751	616.885	1008.44	232.531	268.4	234.528		YGR175C	757.816	755.801	699.293	645.271	688.567	639.327
	YGR177C	5.1589	4.56565	9.66217	7.64412	8.84496	4.5544		YGR177C	70.8766	86.7691	109.166	102.926	105.04	87.1537
	YGR180C	708.944	1190.35	924.24	588.125	503.344	734.977		YGR180C	784.038	785.898	717.936	699.047	646.974	708.09
	YGR183C	2629.8	1388.06	712.572	1883.59	2229.63	2822.4		YGR183C	600.73	546.06	567.841	571.291	627.423	593.951
	YGR185C	93.6209	122.783	217.899	148.548	140.286	87.5068		YGR185C	129.085	137.852	116.756	145.462	124.473	119.436
	YGR191W	17.2839	31.9526	317.687	68.5407	53.3262	31.3917		YGR191W	175.018	214.906	251.773	195.382	180.275	176.626
	YGR192C	35663.4	35535.2	6705.2	6228.44	10904.2	16254.8		YGR192C	955.846	853.995	553.267	937.135	1002.84	940.002
	YGR193C	163.735	109.9	69.7348	95.4697	109.987	171.417		YGR193C	103.247	114.216	109.524	158.636	160.729	124.747
	YGR194C	123.238	54.0171	4.93938	32.856	59.4208	140.752		YGR194C	88.4086	103.579	142.014	132.893	111.317	89.4482
	YGR202C	88.0734	97.0669	75.2969	86.6839	90.6434	90.0797		YGR202C	955.707	1045.83	1034.88	1018.79	1050.93	1066.43
	YGR204W	66.0576	93.5539	225.601	120.896	120.683	110.707		YGR204W	2139.3	2065.79	2055.86	2182.95	2167.57	2109.01
	YGR208W	25.6829	34.7738	181.247	63.8521	39.261	20.6155		YGR208W	106.725	94.4744	110.104	139.217	112.565	100.855
	YGR209C	1219.47	894.683	699.55	827.096	728.933	1111.59		YGR209C	369.016	322.733	282.944	305.633	361.576	360.035
	YGR240C	181.485	297.943	337.699	221.788	267.362	220.467		YGR240C	223.512	260.928	250.254	234.953	225.336	252.786
	YGR243W	3267.46	1674.07	87.5015	408.341	697.67	2756.83		YGR243W	1626.24	1489.9	1608.8	1567.34	1540.95	1626.87
	YGR244C	1569.04	836.339	205.245	341.464	414.426	1520.11		YGR244C	436.118	401.438	270.843	303.021	340.333	426.54
	YGR247W	108.43	69.5091	11.4976	26.9716	40.7424	116.796		YGR247W	147.235	129.343	87.9633	85.9753	112.457	148.562
	YGR248W	654.218	420.005	12.2399	17.8611	24.8639	373.146		YGR248W	148.259	148.725	64.6794	79.8939	106.018	138.251
	YGR254W	3112.23	3775.27	510.052	709.438	1052.12	1731.62		YGR254W	1051.13	1022.37	828.987	1115.32	1155.77	1137.56
	YGR255C	109.857	85.9441	50.1807	49.5389	58.9947	106.283		YGR255C	508.215	501.239	364.059	368.103	423.536	464.527
	YGR256W	801.066	918.786	121.388	49.3708	68.1696	461.31		YGR256W	477.886	470.565	321.282	336.02	384.221	442.526
	YGR260W	172.637	337.509	1086.4	341.199	344.837	315.211		YGR260W	364.374	519.983	639.53	538.866	508.963	492.344
	YGR264C	31.2654	41.9021	249.658	93.1882	70.7289	35.0991		YGR264C	199.165	272.205	220.402	180.803	184.922	205.952
	YGR267C	165.566	181.531	272.879	208.803	188.756	160.961		YGR267C	507.56	499.864	491.218	505.846	473.182	492.62
	YGR277C	82.4799	109.251	115.721	103.421	80.9683	75.306		YGR277C	75.5579	59.9478	47.5826	52.6349	64.0458	68.1414
	YGR282C	2038.63	1479.17	1679.32	1395.52	1749.23	1893.23		YGR282C	166.956	207.513	139.203	149.382	147.576	137.301
	YGR286C	1021.9	1312.33	1798.22	1929.68	1610.61	888.419		YGR286C	1518.61	1698.82	1778.41	1903.91	1697.63	1412.44
	YGR287C	62.9403	26.7493	9.1316	21.066	26.2211	51.0621		YGR287C	623.662	689.699	553.365	536.302	489.351	573.751
	YGR289C	2052.96	501.405	33.187	130.395	174.855	635.335		YGR289C	632.466	379.595	309.877	530.444	682.192	843.645
	YGR292W	906.042	185.314	21.7102	111.444	166.531	424.884		YGR292W	471.985	302.995	264.028	407.685	510.965	612.238
	YHL003C	35.4146	37.4302	56.039	68.2235	61.8014	44.8222		YHL003C	411.585	404.214	452.74	442.581	465.329	390.118
	YHL011C	24.7606	77.0495	730.011	162.755	118.16	43.8729		YHL011C	106.934	103.85	133.508	94.0589	96.7809	90.9242
	YHL016C	10.9608	15.3229	58.189	49.5199	33.8623	22.7633		YHL016C	562.979	530.712	665.308	718.063	724.831	691.159
	YHL032C	709.942	417.46	33.9436	81.3606	99.054	774.783		YHL032C	629.515	484.899	220.743	303.795	330.122	504.739
	YHL036W	11.4577	24.2417	35.9477	16.0539	14.7155	19.6332		YHL036W	245.433	256.963	219.881	217.556	245.087	269.81
	YHR001W-A	1783.46	1189.81	641.739	1582.25	1857.04	1740.89		YHR001W-A	466.786	453.526	406.521	517.427	536.025	451.931
	YHR002W	30.6177	21.932	17.0556	31.6176	32.0979	39.4879		YHR002W	174.07	192.66	175.185	183.528	190.081	177.571
	YHR007C	571.756	1214.7	1751.08	547.028	641.937	335.118		YHR007C	674.643	695.556	597.74	573.251	570.852	528.612
	YHR011W	35.5311	23.5871	13.5081	46.0069	56.2363	66.8931		YHR011W	63.0607	73.7626	63.6597	78.9502	60.9101	65.3344
	YHR018C	273.617	531.865	332.782	356.572	565.673	351.381		YHR018C	104.36	125.267	141.042	141.519	154.986	129.015
	YHR019C	55.2119	131.046	349.129	211.12	173.124	98.2943		YHR019C	430.059	544.459	688.781	566.052	468.647	391.198
	YHR020W	25.4027	93.1943	247.793	127.508	87.3297	32.1762		YHR020W	429.602	544.459	688.781	566.598	468.091	391.198
	YHR025W	69.2615	138.242	193.255	116.431	102.45	88.7391		YHR025W	180.326	168.712	192.856	158.487	156.085	149.466
	YHR026W	166.085	179.98	226.556	200.939	188.71	159.502		YHR026W	178.757	173.24	177.152	175.464	185.786	167.688
	YHR037W	156.314	132.108	87.3938	147.796	179.441	202.691		YHR037W	253.234	234.425	256.803	239.59	248.679	251.453
	YHR039C-A	603.233	705.767	838.294	627.889	424.645	443.953		YHR039C-A	227.27	273.918	288.196	243.504	232.701	226.97
	YHR042W	36.0622	57.9541	64.4914	48.0905	46.041	43.956		YHR042W	503.949	574.624	658.769	598.227	569.667	553.924
	YHR046C	13.1269	27.4226	160.921	35.6144	28.4701	15.7344		YHR046C	80.2941	84.2148	81.5763	76.2338	84.7374	89.9109
	YHR051W	1293.85	863.565	641.857	1204.48	1322.62	1374.45		YHR051W	410.332	446.715	463.35	500.527	543.495	485.643
	YHR063C	43.3192	45.8651	148.923	135.382	117.632	66.2814		YHR063C	85.8847	103.266	101.226	84.3075	97.8709	94.4468
	YHR067W	70.9563	76.3123	40.1958	53.5998	74.1653	66.6676		YHR067W	112.66	141.175	98.1371	98.7792	129.299	111.819
	YHR068W	37.705	50.6814	262.212	104.534	76.3543	40.977		YHR068W	164.644	197.045	181.712	159.21	157.557	158.647
	YHR072W	47.2485	51.9825	110.169	60.4142	67.0047	46.3468		YHR072W	110.43	127.124	155.715	124.486	121.96	108.313
	YHR074W	91.0106	71.7411	44.8119	61.7071	65.1299	90.5802		YHR074W	241.957	198.253	256.33	258.04	246.595	234.961
	YHR091C	45.4159	27.2371	19.3661	45.1433	48.7439	66.3809		YHR091C	119.472	88.4475	60.3868	82.5951	97.9818	114.859
	YHR092C	13.3019	10.1285	443.226	5.84703	4.67689	4.903		YHR092C	102.058	156.384	157.221	57.9126	56.0142	68.7226
	YHR094C	10.9312	8.34627	13.157	6.14326	6.42572	8.06993		YHR094C	125.779	133.87	101.761	95.0124	79.8658	99.0825
	YHR096C	343.908	677.198	34.054	34.0027	48.4701	224.539		YHR096C	-	-	-	-	-	-
	YHR100C	93.8953	101.664	124.045	99.4973	95.6866	101.363		YHR100C	95.7716	107.697	119.625	110.883	128.328	109.717
	YHR104W	759.743	446.411	45.0553	157.726	151.197	474.078		YHR104W	68.3577	69.3787	44.1078	70.6505	86.5302	80.737
	YHR106W	170.901	172.935	36.9136	48.2638	55.0981	141.708		YHR106W	130.002	105.849	98.8436	111.862	142.297	150.293
	YHR123W	24.1638	24.5266	62.5577	56.3507	66.2578	30.1491		YHR123W	187.854	167.755	190.657	203.107	228.933	196.727
	YHR128W	13.2493	35.0166	189.96	59.5083	53.1857	16.446		YHR128W	58.4673	82.0292	103.934	72.2857	75.3139	54.6642
	YHR137W	399.098	195.589	18.4629	4.27201	20.6567	249.93		YHR137W	736.194	786.414	729.794	680.574	673.069	786.424
	YHR144C	4.48918	7.10285	47.3359	28.1934	19.878	8.07227		YHR144C	407.591	375.893	437.573	444.042	447.676	403.141
	YHR162W	398.915	357.182	1179.03	596.588	571.295	859.621		YHR162W	940.099	922.597	862.246	837.146	855.602	940.71
	YHR163W	366.483	333.361	776.731	236.608	500.477	603.138		YHR163W	147.924	177.359	163.319	153.223	166.458	153.343
	YHR174W	1528.64	2678.69	1369.49	1010.61	1517.98	1199.76		YHR174W	523.627	474.17	478.655	567.282	600.07	579.356
	YHR183W	843.062	884.237	1679.32	928.745	1843	1351.7		YHR183W	512.762	500.236	527.475	501.973	529.086	545.916
	YHR190W	334.664	236.356	100.571	135.739	167.867	239.753		YHR190W	327.245	308.621	302.967	300.926	339.385	298.264
	YHR208W	67.5076	194.333	1128.34	442.295	370.224	102.12		YHR208W	250.557	254.758	230.635	192.285	195.121	221.365
	YHR216W	5.40085	4.29813	5.13674	7.78553	8.12761	7.31044		YHR216W	164.3	159.274	156.103	166.909	158.266	165.7
	YIL002C	16.5044	20.1298	14.7247	19.773	20.8246	18.1026		YIL002C	328.916	266.59	333.192	411.271	367.944	354.157
	YIL006W	47.6808	33.936	10.6284	29.3207	36.3106	45.7985		YIL006W	300.959	256.232	292.287	339.867	379.704	331.418
	YIL009W	22.3098	45.6787	55.2175	39.2345	29.3686	33.2828		YIL009W	271.728	461.546	494.992	343.147	305.862	295.231
	YIL010W	85.8787	78.8832	84.8242	92.8101	93.4282	122.518		YIL010W	190.728	159.658	172.217	186.623	200.385	190.825
	YIL013C	15.5658	9.78473	9.10788	10.6831	11.1337	13.4349		YIL013C	-	-	-	-	-	-
	YIL020C	16.1183	42.965	128.905	41.7489	38.9018	21.8589		YIL020C	219.154	229.698	269.31	174.506	197.873	197.733
	YIL053W	25.49	142.279	2031.1	153.134	170.557	39.5861		YIL053W	905.636	845.965	1014.59	736.05	650.481	966.752
	YIL066C	7.28154	7.76627	3.14877	1.60685	1.63156	3.51661		YIL066C	-	-	-	-	-	-
	YIL074C	43.0736	93.0325	530.442	299.312	243.665	128.88		YIL074C	382.965	378.438	489.698	521.276	502.069	482.434
	YIL078W	71.9159	123.292	328.795	216.554	175.73	94.8907		YIL078W	161.141	205.238	253.695	237.932	170.762	158.265
	YIL083C	91.646	113.7	68.185	94.13	134.336	170.055		YIL083C	252.832	205.542	240.66	254.416	265.591	285.998
	YIL094C	76.5585	201.567	1904.85	897.867	713.599	193.344		YIL094C	88.4832	99.9508	267.082	164.451	147.01	100.21
	YIL099W	23.8405	21.0478	2.26787	3.68999	4.70875	17.7167		YIL099W	-	-	-	-	-	-
	YIL107C	131.786	91.0846	10.1686	27.4661	35.2948	88.087		YIL107C	638.062	689.498	723.556	721.176	688.828	705.73
	YIL111W	69.5103	34.4368	16.3351	35.3255	36.6059	78.7492		YIL111W	112.59	89.3868	58.8657	80.6616	112.159	117.454
	YIL116W	91.5145	149.705	220.048	209.252	184.292	116.704		YIL116W	424.281	461.003	456.008	453.529	401.894	455.146
	YIL124W	1423.66	1481.29	211.91	179.016	234.202	722.776		YIL124W	179.704	136.208	103.794	122.258	159.289	182.629
	YIL125W	285.486	205.347	45.9078	205.172	248.022	317.939		YIL125W	401.801	328.237	334.256	515.82	566.805	500.684
	YIL134W	19.5361	24.1155	33.9361	39.2367	34.3608	29.1342		YIL134W	165.455	180.506	230.646	185.182	175.486	148.005
	YIL145C	56.3809	59.647	133.971	56.5639	53.9385	57.8026		YIL145C	227.873	226.793	215.871	220.27	189.735	212.083
	YIL155C	2331.01	861.164	75.8639	149.875	208.219	1473.65		YIL155C	683.466	453.288	354.588	535.11	657.637	840.281
	YIL160C	1134.45	476.264	51.413	8.11888	13.4398	651.991		YIL160C	368.31	332.05	237.383	239.986	301.095	353.57
	YIL162W	580.33	85.0709	63.6864	297.292	362.023	604.628		YIL162W	467.192	381.074	298.959	387.274	420.592	441.691
	YIL172C	-	-	-	-	-	-		YIL172C	-	-	-	-	-	-
	YIR027C	10.4368	10.9766	16.6931	11.2037	10.1366	13.0248		YIR027C	-	-	-	-	-	-
	YIR028W	10.5032	11.2498	20.9385	8.00163	10.5168	11.6454		YIR028W	-	-	-	-	-	-
	YIR029W	17.7319	28.7207	117.733	67.5337	68.483	45.387		YIR029W	159.297	126.979	189.471	196.363	225.206	166.935
	YIR031C	11.3145	21.3141	137.747	50.2729	32.5051	16.697		YIR031C	356.27	323.995	376.641	392.936	337.28	347.001
	YIR032C	57.9699	191.367	317.524	197.539	106.171	209.354		YIR032C	859.577	819.895	871.963	849.916	833.215	768.827
	YIR034C	55.6177	107.298	963.606	372.905	279.089	77.6298		YIR034C	199.839	193.615	221.002	234.646	208.859	196.588
	YIR037W	1111.17	1090.95	466.592	385.782	380.226	734.3		YIR037W	225.663	197.881	123.451	177.407	199.506	206.441
	YJL005W	22.1208	16.5889	7.23074	13.8181	14.3389	21.7033		YJL005W	-	-	-	-	-	-
	YJL026W	419.327	1077.87	733.604	372.852	343.166	460.196		YJL026W	1093.85	1185.24	1113.15	1133.4	1137.89	1074.85
	YJL045W	144.616	182.716	30.7464	6.6805	11.5436	46.0133		YJL045W	478.762	483.165	366.083	362.64	426.012	476.197
	YJL052W	5249.25	3712.49	964.538	881.976	1517.83	4368.12		YJL052W	852.056	807.298	617.138	923.477	1038.03	1010.51
	YJL060W	59.8072	121.58	99.8543	109.437	129.736	120.595		YJL060W	202.241	172.22	173.194	202.011	184.894	219.644
	YJL068C	276.669	211.009	60.2822	116.224	127.702	228.795		YJL068C	221.968	201.971	209.062	237.66	249.274	254.052
	YJL071W	28.0791	32.2801	39.8223	38.286	35.8621	36.3198		YJL071W	63.9507	50.1172	45.8531	53.6725	63.7655	62.4899
	YJL088W	84.5226	152.328	218.147	151.629	177.767	87.3789		YJL088W	395.629	331.802	517.467	599.703	656.618	573.263
	YJL091C	19.3431	22.1831	24.9942	30.5018	37.5155	18.1058		YJL091C	90.4651	92.2483	73.773	76.064	80.3153	86.9559
	YJL097W	60.7617	49.6014	70.9189	103.694	100.256	63.2033		YJL097W	41.1624	37.1494	34.5768	42.206	32.6488	43.4848
	YJL100W	60.8466	37.7048	20.0362	21.6449	31.4664	46.8574		YJL100W	501.706	528.279	556.464	542.994	554.075	523.398
	YJL101C	31.9272	77.0964	99.0357	80.2507	82.7951	56.8878		YJL101C	749.83	847.386	876.463	817.77	763.73	798.131
	YJL121C	129.729	132.832	149.879	126.439	123.673	134.657		YJL121C	148.184	161.965	183.386	163.725	129.377	135.966
	YJL129C	16.7134	17.8627	38.1392	25.304	24.2811	19.0914		YJL129C	125.099	131.496	118.23	127.664	122.381	122.369
	YJL130C	42.847	62.3244	155.715	92.8692	107.681	59.1172		YJL130C	-	-	-	-	-	-
	YJL134W	26.3103	31.8464	68.1779	47.3904	40.1843	31.4173		YJL134W	406.884	456.213	445.223	417.854	422.138	433.987
	YJL137C	114.443	108.69	20.6001	47.9479	65.5509	132.599		YJL137C	149.96	140.665	119.946	124.263	125.814	136.945
	YJL139C	24.1611	28.5602	46.6551	32.9703	33.1183	26.3232		YJL139C	55.4491	61.2261	63.8973	56.9032	51.8956	51.6722
	YJL153C	576.853	1581.61	253.31	135.383	1880.43	1474.47		YJL153C	622.498	647.521	494.996	455.378	563.114	578.05
	YJL155C	105.976	80.5465	25.3538	54.3017	56.149	91.161		YJL155C	76.5727	86.9641	59.7652	76.3968	66.9519	76.0172
	YJL166W	3.20566	2.66337	0.795607	2.5089	2.15586	3.34095		YJL166W	-	-	-	-	-	-
	YJL167W	717.062	629.279	412.407	481.155	643.068	703.312		YJL167W	347.244	315.854	325.34	364.458	374.516	339.222
	YJL196C	123.299	63.8963	38.1342	109.121	109.087	130.745		YJL196C	695.176	641.486	653.296	711.462	710.259	674.534
	YJL198W	6.41938	16.3887	173.55	21.5393	14.7467	11.0132		YJL198W	331.104	332.99	320.068	281.869	256.194	285.13
	YJL212C	6.34079	9.2028	20.5743	4.88102	4.6128	8.04348		YJL212C	409.188	438.471	459.481	364.369	371.583	445.17
	YJL214W	9.57427	6.79639	2.98391	4.39945	5.1482	7.99201		YJL214W	-	-	-	-	-	-
	YJL216C	145.879	22.2139	4.09529	7.09138	12.6432	60.4733		YJL216C	129.692	98.7895	61.3235	74.7019	98.8995	110.763
	YJL219W	7.30558	4.89988	3.18407	3.94816	3.58602	7.44637		YJL219W	-	-	-	-	-	-
	YJL221C	-	-	-	-	-	-		YJL221C	-	-	-	-	-	-
	YJR001W	79.6915	78.4972	42.5259	62.5078	72.0902	81.4007		YJR001W	245.274	217.513	186.93	265.231	275.874	223.892
	YJR009C	592.445	1389.95	1669.2	1451.28	2102.09	1100.55		YJR009C	812.053	807.967	874.46	995.195	899.367	813.43
	YJR010W	30.1369	85.2065	854.655	565.779	560.542	272.792		YJR010W	683.436	586.759	696.431	774.604	724.058	738.937
	YJR013W	53.3909	41.1694	59.7314	68.1311	58.6086	61.1647		YJR013W	171.029	136.3	164.793	169.276	175.856	178.574
	YJR016C	90.8535	256.091	788.394	283.866	255.907	142.648		YJR016C	481.729	499.039	527.289	475.084	486.231	475.511
	YJR019C	979.028	467.058	70.6244	59.9382	97.4586	1148.41		YJR019C	971.143	639.857	434.296	398.465	483.887	945.74
	YJR025C	378.564	518.909	355.375	324.757	330.531	442.756		YJR025C	348.945	306.128	357.945	362.958	390.018	395.35
	YJR048W	2403.43	673.403	683.019	2357.32	3253.96	2951.6		YJR048W	997.002	927.922	910.868	994.099	1054.64	928.52
	YJR049C	42.2495	49.1712	30.6829	29.8251	32.0838	42.6962		YJR049C	198.146	221.703	217.767	246.496	214.565	198.323
	YJR057W	55.7957	57.3417	76.5374	117.144	87.6031	74.7555		YJR057W	111.399	120.637	126.014	141.784	129.476	123.134
	YJR073C	1186.65	1452.35	422.743	353.172	1068.24	1359.56		YJR073C	598.31	564.152	514.466	569.721	836.838	764.105
	YJR077C	836.063	629.551	833.046	1511.08	1517.2	1454.73		YJR077C	570.266	611.717	838.202	926.184	916.561	687.3
	YJR078W	44.2196	75.8196	126.441	93.5548	85.7068	51.5529		YJR078W	-	-	-	-	-	-
	YJR095W	506.901	490.575	75.8401	128.427	524.445	485.634		YJR095W	904.103	747.305	729.879	760.709	880.474	847.447
	YJR103W	152.349	108.027	37.5497	46.043	57.9862	102.442		YJR103W	191.281	188.643	264.64	256.058	291.766	269.699
	YJR105W	325.556	585.986	817.992	480.004	625.489	381.41		YJR105W	1429.87	1429.31	1427.92	1314.11	1434.01	1377.97
	YJR109C	48.5043	96.5169	121.772	84.2385	99.9753	54.9629		YJR109C	467.784	535.622	670.916	544.511	541.642	553.478
	YJR110W	20.3366	17.8611	15.5322	17.3929	19.2718	17.021		YJR110W	464.866	530.186	656.838	536.62	532.054	554.307
	YJR121W	1785.65	1211.95	713.094	1908.67	2059.81	2306.73		YJR121W	1235.07	1208.37	1297.24	1324.7	1301.49	1285.85
	YJR130C	50.0893	60.9	44.2707	47.0494	52.4076	57.3218		YJR130C	148.339	149.506	170.564	160.007	160.918	167.142
	YJR133W	328.104	173.098	144.075	229.152	338.461	452.286		YJR133W	107.254	79.7946	86.5805	93.9733	111.226	106.375
	YJR137C	23.6393	74.3573	261.106	202.148	204.959	141.886		YJR137C	-	-	-	-	-	-
	YJR139C	272.271	273.485	474.741	514.45	527.711	415.536		YJR139C	363.419	298.684	362.322	445.963	447.097	399.455
	YJR143C	31.0066	34.7583	87.357	108.857	83.095	43.7885		YJR143C	125.131	143.136	143.677	135.945	116.387	123.734
	YJR148W	1090.16	294.609	117.395	101.31	161.95	1388.03		YJR148W	746.428	446.85	491.047	594.047	666.361	796.678
	YJR152W	15.0247	16.6901	36.0039	32.0359	25.1762	28.6309		YJR152W	232.157	197.093	234.019	225.267	280.716	243.794
	YJR153W	14.6749	11.4005	18.703	16.4543	18.4089	14.1927		YJR153W	55.7695	42.2922	21.5234	27.6635	47.4402	44.2081
	YJR158W	-	-	-	-	-	-		YJR158W	-	-	-	-	-	-
	YJR159W	2.68037	4.14776	2.03359	1.32734	0.892535	3.29219		YJR159W	-	-	-	-	-	-
	YJR160C	2.56554	1.38944	1.16124	1.77938	1.33258	2.61353		YJR160C	-	-	-	-	-	-
	YKL001C	111.76	330.511	2285.8	1562.49	1149.48	667.85		YKL001C	643.718	604.988	676.697	757.491	702.944	673.864
	YKL004W	34.9519	43.5513	140.88	60.3061	60.3085	41.6102		YKL004W	368.543	362.384	379.047	390.78	368.877	376.109
	YKL008C	31.4716	48.3079	84.6631	36.7749	38.046	31.036		YKL008C	533.481	619.711	626.359	562.008	508.61	477.765
	YKL016C	1958.87	1553.57	1074.28	2226.86	2150.62	2227.33		YKL016C	773.324	746.437	784.5	774.509	814.333	704.311
	YKL019W	129.517	132.767	100.544	98.0555	101.415	124.04		YKL019W	454.328	398.24	561.219	531.041	555.129	530.175
	YKL024C	75.627	89.0447	425.561	131.696	101.317	94.8746		YKL024C	792.406	749.896	738.392	603.765	623.375	676.51
	YKL026C	936.864	558.709	60.3766	104.077	118.866	697.172		YKL026C	436.124	355.502	179.628	292.303	327.732	448.188
	YKL029C	14.2903	26.7312	423.904	48.8824	34.5378	17.8431		YKL029C	506.689	644.58	630.514	593.849	601.755	536.757
	YKL035W	355.999	176.104	21.0767	124.404	157.827	506.278		YKL035W	709.428	517.863	250.753	403.636	456.846	662.821
	YKL055C	5.93564	10.4511	28.6521	7.65574	7.3871	6.19673		YKL055C	78.8566	100.213	102.413	79.7541	87.0251	82.5643
	YKL060C	17821.1	22164.7	11505.5	6323.2	8242.32	12588		YKL060C	1025.51	943.219	839.48	939.211	873.924	935.887
	YKL067W	1184.25	995.75	214.031	1544.36	1383.73	1497.63		YKL067W	136.071	168.002	162.418	204.464	222.185	175.243
	YKL080W	117.428	132.843	187.502	167.55	173.672	137.967		YKL080W	178.507	186.7	177.228	163.843	144.632	155.684
	YKL085W	707.609	716.716	214.774	1219.04	1161.97	1124.08		YKL085W	763.427	905.556	854.628	844.61	912.394	906.895
	YKL088W	42.229	37.6413	60.0967	51.3042	47.1689	45.0902		YKL088W	74.442	73.8568	66.1966	88.7555	95.5762	96.6992
	YKL094W	377.462	390.547	212.067	196.09	234.247	315.185		YKL094W	360.135	340.349	292.495	304.597	295.485	325.477
	YKL104C	99.405	129.926	75.2365	115.768	95.0736	93.9038		YKL104C	163.103	192.248	218.551	207.172	193.747	162.267
	YKL106W	51.9252	73.5117	70.3954	25.8408	24.5808	51.3995		YKL106W	172.389	192.448	145.211	148.181	138.498	162.528
	YKL120W	23.11	50.398	677.057	183.256	129.13	34.2283		YKL120W	528.008	529.935	587.702	504.666	477.272	474.967
	YKL127W	45.6134	47.1941	25.5354	27.0256	46.6004	57.2824		YKL127W	238.452	262.732	289.959	314.221	335.293	275.095
	YKL132C	11.4402	9.9218	10.7321	9.26982	11.9374	13.1753		YKL132C	119.929	121.415	127.147	123.135	149.453	131.44
	YKL140W	46.7635	42.8749	19.3474	31.8905	36.6689	42.0785		YKL140W	89.3374	91.4319	71.0491	107.117	109.507	74.2469
	YKL141W	2444.97	1461.98	714.154	2169.09	2047.98	2905.28		YKL141W	429.362	414.117	374.303	440.07	458.435	458.178
	YKL146W	84.6584	71.0499	39.6971	70.5575	79.127	86.5965		YKL146W	1104.65	1083.59	1028.04	1145.63	1163.24	1085.23
	YKL148C	727.623	445.703	103.806	593.201	691.647	1030.42		YKL148C	1030.36	991.81	904.365	1051.32	1065.83	991.961
	YKL152C	5996.63	10209.3	3431.8	2828.78	4622.03	4398.13		YKL152C	563.83	631.41	586.05	652.952	686.714	615.342
	YKL165C	9.53395	8.52991	9.37487	27.4348	23.5929	10.4106		YKL165C	287.745	313.604	284.884	292.415	326.702	308.856
	YKL174C	25.6734	32.4315	55.7487	32.2128	29.0631	25.2192		YKL174C	98.4716	94.7546	75.6854	89.1925	96.107	95.3972
	YKL181W	89.2843	172.858	563.342	220.21	142.971	115.215		YKL181W	257.056	224.028	216.447	239.409	236.405	220.484
	YKL182W	776.855	419.263	371.686	335.681	405.94	372.703		YKL182W	-	-	-	-	-	-
	YKL184W	32.1823	31.3254	57.9352	47.9867	49.8692	36.1043		YKL184W	147.353	190.399	135.187	139.966	171.265	139.316
	YKL188C	179.756	87.8699	2.06637	6.64366	11.7692	211.33		YKL188C	-	-	-	-	-	-
	YKL192C	1656.87	825.96	389.31	948.039	1021.72	1628.68		YKL192C	531.611	522.236	531.501	518.703	558.069	526.661
	YKL194C	42.5835	18.1317	8.69797	54.0545	59.3227	87.6655		YKL194C	93.9018	93.9047	93.6767	115.261	112.57	105.423
	YKL211C	63.3154	81.1673	119.135	94.6433	91.1145	59.3476		YKL211C	-	-	-	-	-	-
	YKL212W	34.5037	52.425	127.763	103.896	79.2282	47.9811		YKL212W	165.252	177.108	171.182	198.859	186.587	164.542
	YKL216W	19.2128	61.7023	394.057	132.858	105.809	30.3864		YKL216W	230.724	261.896	284.512	257.89	259.713	221.636
	YKL217W	10030.9	5388.21	100.759	396.607	926.227	6644.42		YKL217W	1365.95	1233.06	834.106	1079.09	1198.53	1151.07
	YKR009C	1330.35	469.798	26.35	3.86351	9.9613	1244.05		YKR009C	398.542	255.637	182.615	222.031	225.986	367.281
	YKR031C	22.2187	20.2361	12.2714	15.9913	17.2578	16.9206		YKR031C	-	-	-	-	-	-
	YKR039W	176.946	764.454	784.887	281.49	263.258	466.566		YKR039W	512.679	523	451.456	470.552	544.491	535.395
	YKR043C	63.4941	154.838	383.028	145.591	126.668	78.9233		YKR043C	109.434	114.61	87.6764	95.8121	105.047	97.6271
	YKR053C	26.3004	16.9903	17.5469	19.6181	19.1045	19.4292		YKR053C	215.684	197.219	223.893	218.07	231.895	188.468
	YKR058W	132.671	69.9873	8.53206	30.0617	34.9237	105.78		YKR058W	320.641	295.437	241.978	227.578	229.321	269.154
	YKR061W	15.5306	15.257	99.804	42.892	37.1796	18.4162		YKR061W	65.16	56.0163	136.769	101.128	97.6673	81.2692
	YKR066C	371.734	242.986	73.0681	72.9385	83.9171	296.176		YKR066C	407.204	370.185	360.29	352.67	361.088	409.128
	YKR067W	385.33	122.938	11.1988	48.655	60.6178	313.454		YKR067W	455.486	389.879	335.676	334.112	349.826	435.798
	YKR069W	15.7372	37.7975	225.107	124.471	133.546	95.5782		YKR069W	369.409	370.723	408.036	402.592	358.677	394.031
	YKR072C	50.148	65.3545	89.3748	44.3543	36.234	44.4146		YKR072C	429.815	425.94	397.609	385.214	372.944	391.949
	YKR080W	62.3472	75.1888	935.523	217.298	116.068	91.0887		YKR080W	511.997	501.693	497.191	471.693	479.935	483.733
	YKR089C	59.7633	37.8669	19.1829	28.6072	33.1051	43.112		YKR089C	342.484	377.785	382.745	291.06	345.431	340.91
	YKR097W	21.5019	17.7145	23.5171	30.8125	45.8337	42.3564		YKR097W	594.481	532.113	548.448	504.266	569.202	550.691
	YLL012W	16.6952	28.2102	85.2903	33.8451	31.4062	11.867		YLL012W	702.342	626.86	674.74	633.568	586.707	624.528
	YLL015W	41.42	37.5316	12.0196	20.1773	21.7245	37.259		YLL015W	68.9576	53.9792	50.4434	55.8026	74.4459	65.4493
	YLL018C	130.826	197.203	224.911	154.714	145.226	144.36		YLL018C	102.693	114.554	103.173	103.152	110.599	110.715
	YLL028W	24.3493	42.6573	36.383	15.8584	18.9166	20.5875		YLL028W	884.834	815.804	874.582	826.149	877.211	835.414
	YLL031C	27.9005	22.1728	27.4391	24.9045	30.1797	23.6108		YLL031C	152.837	135.217	131.413	129.549	137.627	138.934
	YLL041C	2593.13	1756.63	489.346	1757.3	1889.38	2529.44		YLL041C	548.397	399.054	409.951	521.751	630.246	544.323
	YLL043W	55.6274	52.5339	51.0105	44.0691	42.3102	51.9635		YLL043W	434.084	386.23	330.242	327.368	347.024	360.432
	YLL048C	23.2181	26.9353	30.4606	28.7137	29.4082	25.374		YLL048C	-	-	-	-	-	-
	YLL052C	72.5995	201.054	629.19	251.899	254.48	101.918		YLL052C	-	-	-	-	-	-
	YLL057C	16.0129	10.6656	6.91278	13.6954	10.1048	15.8421		YLL057C	-	-	-	-	-	-
	YLL061W	45.7968	125.646	136.79	58.5909	65.2063	131.252		YLL061W	122.683	156.241	147.205	113.939	117.556	145.85
	YLL062C	10.6138	17.8033	56.2225	56.2925	51.3502	43.5067		YLL062C	125.76	154.12	148.141	113.46	117.937	148.554
	YLR011W	48.0323	60.7687	37.6985	36.2805	42.8481	53.375		YLR011W	359.318	293.358	320.609	352.937	359.353	363.203
	YLR017W	38.4858	130.641	370.249	69.1085	65.0404	32.4622		YLR017W	152.604	137.865	191.747	170.64	145.921	157.767
	YLR020C	15.4273	15.2213	53.4709	35.201	27.7847	16.2125		YLR020C	69.3914	65.1237	83.3157	91.3139	89.4126	78.8972
	YLR027C	276.576	374.038	211.257	408.208	397.631	348.631		YLR027C	552.729	560.989	620.65	600.428	594.963	579.687
	YLR028C	230.897	228.581	125.399	135.216	131.309	204.653		YLR028C	206.386	187.867	205.085	194.438	151.305	193.508
	YLR038C	1929.07	1253.41	700.615	1691.76	1848.71	2083.08		YLR038C	194.197	171.065	163.803	215.641	234.131	234.912
	YLR043C	1351.48	1077.73	966.645	784.976	875.761	1136.37		YLR043C	155.264	178.955	173.962	214.18	201.292	142.713
	YLR044C	490.163	1359.73	1782.54	1022.29	1296.41	740.148		YLR044C	501.939	582.37	780.527	808.635	742.229	607.313
	YLR056W	176.063	444.158	828.897	677.737	693.999	167.355		YLR056W	1297.89	1249.94	1310.23	1193.26	1240.2	1200.39
	YLR058C	49.5445	143.335	1835.3	525.635	288.903	144.855		YLR058C	249.308	280.404	575.723	493.675	486.264	348.88
	YLR060W	51.8756	79.3704	286.563	163.184	128.059	72.0735		YLR060W	190.69	198.957	288.125	228.162	181.913	172.953
	YLR070C	101.019	50.2022	4.5306	10.1523	14.5443	74.5458		YLR070C	-	-	-	-	-	-
	YLR081W	8.02438	4.50123	3.92984	2.51917	3.58694	6.90457		YLR081W	549.574	500.758	498.694	561.828	615.476	581.425
	YLR089C	348.812	216.094	185.665	289.939	223.842	347.536		YLR089C	326.52	284.446	375.14	405.914	404.071	369.292
	YLR092W	9.15109	26.9602	119.274	65.1802	64.3101	54.2656		YLR092W	-	-	-	-	-	-
	YLR100W	159.323	157.614	135.442	127.477	162.098	171.799		YLR100W	515.273	459.827	531.414	493.874	527.24	559.629
	YLR109W	1642.11	1106.01	150.331	146.787	275.395	934.138		YLR109W	661.34	520.594	308.874	530.642	566.915	614.115
	YLR133W	46.859	51.0535	36.7254	43.8442	69.7399	62.4142		YLR133W	233.283	184.139	191.973	242.146	249.675	227.834
	YLR134W	20.6567	14.6347	40.158	17.1002	18.8153	16.5156		YLR134W	428.445	331.063	476.995	534.986	495.864	429.321
	YLR138W	24.5249	34.5027	54.8558	32.6007	29.9608	28.6453		YLR138W	195.173	179.159	213.357	240.903	244.091	226.755
	YLR142W	79.9955	291.228	381.151	225.259	337.629	92.6915		YLR142W	528.21	516.605	539.41	502.116	551.93	516.488
	YLR146C	14.4699	14.0829	60.67	34.9366	28.5073	17.8294		YLR146C	79.146	63.7574	92.8923	99.2712	87.0724	79.3556
	YLR153C	318.711	406.61	216.945	258.795	465.282	452.808		YLR153C	351.795	325.946	284.123	340.027	359.181	317.082
	YLR155C	-	-	-	-	-	-		YLR155C	-	-	-	-	-	-
	YLR157C	-	-	-	-	-	-		YLR157C	-	-	-	-	-	-
	YLR158C	-	-	-	-	-	-		YLR158C	-	-	-	-	-	-
	YLR160C	-	-	-	-	-	-		YLR160C	-	-	-	-	-	-
	YLR172C	52.6742	140.347	253.995	115.149	134.77	76.9007		YLR172C	251.492	230.344	206.146	231.872	267.685	234.916
	YLR174W	1003.33	983.596	104.772	178.351	476.508	1062.27		YLR174W	1175.05	1021.1	1072.06	1167.41	1181.53	1183.73
	YLR180W	9.61226	76.9225	964.048	306.348	230.734	66.7043		YLR180W	317.433	380.766	516.804	420.955	386.878	301.172
	YLR189C	41.7846	33.4413	16.1039	25.7281	29.4296	41.8021		YLR189C	354.301	349.114	300.761	266.163	281.852	302.3
	YLR201C	203.433	122.525	67.4732	93.7932	103.529	156.598		YLR201C	140.541	143.259	131.445	117.996	152.536	164.998
	YLR209C	93.2031	72.4389	70.3463	88.1768	92.5805	101.156		YLR209C	97.0521	80.1127	95.8085	93.2161	110.318	98.7474
	YLR231C	88.8894	128.406	103.46	91.8986	106.842	116.369		YLR231C	412.648	418.225	471.186	453.402	423.576	409.116
	YLR237W	178.345	447.138	1733.08	366.636	326.625	174.828		YLR237W	1739.53	1625.4	1786.79	1817.4	1834.75	1734.61
	YLR240W	23.0619	16.2358	10.1309	16.0938	19.0219	23.5045		YLR240W	112.984	89.4733	112.109	136.888	144.065	134.062
	YLR245C	27.7232	21.2899	45.9716	16.3789	19.0538	23.768		YLR245C	132.278	145.914	146.143	130.161	153.419	139.938
	YLR258W	226.832	225.428	8.81501	25.765	31.2159	169.07		YLR258W	382.969	409.659	321.901	413.556	396.203	410.854
	YLR260W	23.0064	25.2057	27.7964	24.033	25.5331	24.0281		YLR260W	188.511	197.157	230.717	229.766	232.029	189.222
	YLR284C	650.111	304.437	49.5683	28.3794	41.1263	706.955		YLR284C	190.07	175.231	135.276	133.008	123.96	156.45
	YLR285W	52.4868	47.9205	109.304	70.5155	65.2033	57.3371		YLR285W	188.55	175.567	130.857	127.693	121.66	156.165
	YLR295C	1559.54	1012.31	811.805	1430.61	1656.05	1595.89		YLR295C	442.48	491.541	410.218	453.697	485.145	449.116
	YLR299W	70.3333	70.9632	52.4518	51.3728	51.7192	79.6013		YLR299W	417.171	508.702	445.984	446.655	451.264	476.991
	YLR300W	205.734	854.96	971.753	452.089	495.623	231.454		YLR300W	1185.88	1267.43	1064.46	1108.69	1148.71	1091.13
	YLR303W	421.462	1263.96	3266.93	3075.26	2761.81	1607.47		YLR303W	656.429	664.417	635.03	619.171	660.35	683.601
	YLR304C	1097.36	672.001	114.397	934.407	1057.15	1605.73		YLR304C	672.22	705.679	621.694	643.817	657.147	702.504
	YLR305C	11.1869	11.3959	17.1724	16.2305	17.0723	14.0665		YLR305C	-	-	-	-	-	-
	YLR307W	33.7235	38.7167	30.2579	32.4075	35.5769	36.1863		YLR307W	58.2228	72.8605	69.3443	86.8397	97.6602	77.5204
	YLR308W	0.801696	1.82875	0.241478	0.487283	0.294171	0.202805		YLR308W	-	-	-	-	-	-
	YLR328W	53.7821	55.2103	93.7845	67.7932	72.9071	110.726		YLR328W	725.246	735.657	737.735	716.998	780.123	770.463
	YLR342W	14.2895	18.7211	333.015	133.222	112.755	25.8311		YLR342W	-	-	-	-	-	-
	YLR348C	875.698	510.157	132.508	61.9234	84.3212	903.954		YLR348C	1308.6	1205.67	964.455	887.068	931.592	1148.13
	YLR354C	1827.14	1513.43	644.399	961.529	1576.54	1882.2		YLR354C	562.445	720.637	710.837	678.419	636.538	610.263
	YLR355C	521.327	1627.92	4563.4	1971.79	1610.49	699.979		YLR355C	685.021	807.583	1023.04	714.541	654.717	661.259
	YLR359W	139.446	196.6	945.625	637.025	358.677	266.142		YLR359W	162.565	164.053	176.048	150.699	138.596	155.435
	YLR372W	29.0286	47.423	338.79	242.19	175.224	44.7796		YLR372W	47.3641	62.8358	93.6071	74.4012	51.99	56.3611
	YLR377C	81.2748	146.752	15.6035	25.0436	54.5373	82.0737		YLR377C	-	-	-	-	-	-
	YLR382C	47.7556	16.4889	11.1813	40.7028	45.6427	67.4445		YLR382C	98.7769	77.509	70.6432	79.207	96.4376	85.7566
	YLR386W	17.7899	13.4978	11.6995	23.6988	24.7489	20.9973		YLR386W	103.868	91.4249	107.198	100.971	105.779	100.335
	YLR395C	2653.79	1652.58	1372.3	2361.44	2497.16	2725.71		YLR395C	292.923	321.205	258.068	282.865	300.071	299.07
	YLR410W	22.5462	24.0041	36.9545	26.8604	26.1309	24.0876		YLR410W	-	-	-	-	-	-
	YLR420W	52.1482	66.6366	136.146	76.8763	68.845	68.5396		YLR420W	139.148	139.199	154.882	137.1	153.607	167.758
	YLR432W	12.6278	50.4455	439.654	186.339	117.132	26.096		YLR432W	156.128	179.596	253.347	142.441	121.867	129.189
	YLR438W	146.02	79.4124	23.2757	7.55233	13.6377	160.267		YLR438W	1618.32	1410.59	1293.55	1303.68	1272.41	1440.51
	YLR447C	217.715	238.218	309.556	287.451	243.655	231.639		YLR447C	556.229	535.884	666.581	646.408	646.643	620.19
	YLR450W	61.0398	43.2656	11.4958	20.7756	21.6414	38.2455		YLR450W	170.141	144.024	116.849	117.91	146.587	161.944
	YML004C	1033.11	914.518	135.932	263.275	270.989	590.075		YML004C	589.395	322.491	334.496	464.024	434.276	515.454
	YML008C	1666.54	1244.03	455.087	357.963	477.905	1223.03		YML008C	933.313	815.051	757.681	781.807	786.627	731.899
	YML022W	82.2858	187.84	990.302	387.411	244.931	104.478		YML022W	89.4077	105.549	114.52	98.8199	93.7351	88.1685
	YML035C	22.4128	21.6029	37.8221	25.5968	29.6976	27.9879		YML035C	409.098	390.566	414.665	381.438	404.146	373.459
	YML042W	1218.2	314.418	10.6475	9.8149	40.0134	1394.35		YML042W	-	-	-	-	-	-
	YML054C	6654.92	1339.14	48.0183	58.1182	201.85	3656.17		YML054C	1237.65	773.225	604.231	643.293	917.559	1083.32
	YML056C	4.56336	10.6577	435.746	63.8457	28.338	6.58727		YML056C	55.0856	71.8207	70.1753	58.4732	57.345	59.2527
	YML059C	11.7779	6.87092	5.58143	10.8763	12.9675	9.13111		YML059C	-	-	-	-	-	-
	YML070W	148.458	135.769	79.4645	84.671	85.6858	144.585		YML070W	173.156	148.836	173.149	196.675	191.228	188.455
	YML075C	298.944	159.524	45.0463	45.232	94.4703	167.5		YML075C	821.055	705.513	565.685	545.602	622.342	743.664
	YML081C-A	3121.28	1999.69	1543.11	3068.85	3069.9	3112.33		YML081C-A	474.544	424.1	425.401	498.609	527.832	455.438
	YML086C	58.33	71.1333	67.6479	66.6821	56.7295	64.5045		YML086C	84.5522	68.8904	62.8353	91.1445	103.091	86.5902
	YML100W	380.497	193.973	2.18654	23.3027	37.8648	242.645		YML100W	1473.5	1403.06	956.555	1155.89	1279.07	1427.76
	YML106W	186.245	257.122	716.126	364.694	306.35	183.961		YML106W	93.2452	78.968	106.338	79.2932	81.609	76.6767
	YML110C	464.349	270.155	85.237	220.721	276.709	451		YML110C	150.241	159.663	104.992	140.62	153.001	144.435
	YML120C	883.195	481.072	140.743	608.333	811.08	979.75		YML120C	1105.66	973.171	1049.1	1237.19	1313.99	1203.97
	YML123C	15.2696	18.5519	30.6251	16.0464	20.8431	16.6023		YML123C	384.331	375.77	331.56	324.682	349.216	306.386
	YML126C	418.248	321.491	215.511	174.754	258.928	267.381		YML126C	-	-	-	-	-	-
	YMR006C	258.743	91.4673	38.7015	67.1309	67.9217	98.0852		YMR006C	546.025	501.254	378.35	480.575	419.28	420.443
	YMR008C	59.0718	69.4386	48.2347	49.8568	56.4773	61.0047		YMR008C	952.664	982.706	764.713	753.225	795.577	859.597
	YMR009W	514.241	473.647	441.588	199.017	303.144	527.758		YMR009W	305.855	299.809	231.151	265.994	260.854	296.006
	YMR011W	222.482	165.059	267.792	28.2442	30.7021	169.375		YMR011W	637.341	643.683	520.771	477.439	436.125	477.213
	YMR013C	8.56385	9.47606	20.5509	25.079	16.8866	9.69187		YMR013C	419.433	384.861	457.274	434.917	369.696	367.664
	YMR015C	245.463	282.214	342.779	279.988	391.764	174.287		YMR015C	858.077	795.945	792.459	790.061	751.127	744.557
	YMR020W	29.5809	38.6904	32.0142	30.1898	31.2562	38.1746		YMR020W	109.662	101.123	85.2329	88.6864	97.9642	110.485
	YMR041C	92.708	80.3995	34.6776	34.8218	43.9766	94.0779		YMR041C	735.873	682.35	660.982	691.13	719.137	763.907
	YMR054W	58.0488	37.9486	27.215	45.0774	51.7271	54.9543		YMR054W	145.054	121.918	114.683	144.194	135.193	148.852
	YMR056C	103.021	75.4622	53.3625	60.1811	58.1553	86.6993		YMR056C	764.547	752.83	930.142	947.479	999.55	895.17
	YMR062C	94.8487	171.108	183.777	171.716	153.152	98.2921		YMR062C	283.788	314.501	446.702	389.31	368.426	346.384
	YMR083W	251.265	450.734	497.529	556.692	679.085	693.304		YMR083W	822.664	1030.98	972.186	917.499	952.352	911.125
	YMR088C	30.1483	40.0777	82.9705	75.7198	83.4842	47.7502		YMR088C	132.617	152.158	165.875	202.439	185.074	165.238
	YMR101C	2.8798	2.13414	1.93199	1.70435	1.33397	3.18493		YMR101C	-	-	-	-	-	-
	YMR105C	603.179	266.044	8.60001	66.8259	67.8094	506.127		YMR105C	617.023	550.993	289.188	555.887	651.232	718.937
	YMR108W	69.2482	205.108	629.163	296.588	278.907	127.388		YMR108W	299.761	399.051	358.534	304.021	289.641	296.05
	YMR113W	26.8205	26.5919	40.9345	29.122	31.6107	25.6945		YMR113W	88.2586	90.7356	128.715	118.12	127.01	114.751
	YMR120C	41.8525	155.271	1179.72	715.697	368.555	213.928		YMR120C	246.746	269.739	304.31	307.471	296.492	276.444
	YMR145C	583.317	438.615	327.376	515.8	658.45	995.678		YMR145C	869.821	749.526	725.028	767.483	882.363	787.912
	YMR165C	36.7813	26.5782	12.73	14.6152	20.6539	42.2057		YMR165C	353.827	306.044	327.955	319.675	344.013	378.883
	YMR169C	189.553	146.487	8.35479	6.58935	10.1647	81.2453		YMR169C	235.168	159.706	161.255	197.096	230.878	315.499
	YMR170C	48.3964	34.4252	12.3413	15.106	16.7374	45.9133		YMR170C	82.5812	63.4715	85.2869	82.7548	89.6183	100.975
	YMR189W	19.3189	36.1914	164.746	59.4555	39.432	38.5974		YMR189W	643.483	560.841	640.202	666.752	715.964	634.693
	YMR202W	482.094	430.955	464.676	404.131	491.818	408.515		YMR202W	385.816	360.499	341.555	354.99	365.242	364.941
	YMR205C	241.869	287.727	272.824	188.35	233.965	202.311		YMR205C	577.455	534.91	488.761	519.216	501.189	495.451
	YMR207C	7.37853	8.27982	10.6044	8.03975	9.29543	9.45746		YMR207C	-	-	-	-	-	-
	YMR208W	69.6937	69.2598	65.425	59.2967	68.5254	60.7159		YMR208W	212.124	202.122	192.696	165.551	206.53	193.784
	YMR217W	12.483	77.2534	1248.27	117.282	106.057	22.8781		YMR217W	196.764	252.652	470.336	320.468	211.799	195.418
	YMR220W	89.7741	74.0348	75.1453	66.5594	81.2532	88.2973		YMR220W	81.1024	76.2557	69.5899	77.0648	75.6538	75.4697
	YMR226C	507.124	529.734	361.026	386.854	331.259	586.883		YMR226C	135.686	131.165	99.139	114.385	119.335	132.591
	YMR241W	119.134	214.708	905.734	644.832	609.19	277.576		YMR241W	509.124	651.84	773.596	667.224	731.332	608.38
	YMR246W	608.938	397.388	198.675	177.87	129.661	324.063		YMR246W	756.202	760.74	524.891	491.971	440.624	632.352
	YMR250W	139.729	130.378	10.2458	14.2937	20.4085	119.282		YMR250W	159.645	141.601	78.4593	175.736	214.308	194.54
	YMR256C	2103.72	1238.8	1140.71	1999.37	2291.1	2392.09		YMR256C	332.961	358.357	295.371	373.787	444.508	395.354
	YMR261C	36.067	28.1299	8.01858	25.187	29.3847	42.584		YMR261C	244.971	225.646	246.076	278.021	338.253	308.32
	YMR267W	85.9297	45.0914	31.7888	62.8558	72.9555	123.074		YMR267W	45.4183	48.6559	43.0683	51.5372	62.1529	51.3947
	YMR271C	165.01	126.287	51.8306	42.8652	64.2499	192.649		YMR271C	169.07	150.05	189.724	207.798	205.255	215.193
	YMR272C	118.167	145.537	212.605	116.849	131.593	138.371		YMR272C	295.746	290.918	306.882	316.238	306.594	285.271
	YMR278W	40.9601	44.6864	32.2726	32.5827	32.843	55.7891		YMR278W	44.9586	44.5853	31.3089	61.7728	62.6085	52.634
	YMR281W	52.942	37.7238	33.7095	44.6629	39.3041	47.6444		YMR281W	411.46	366.955	372.623	396.639	407.575	432.886
	YMR289W	71.6704	76.4617	66.8984	62.7818	66.1883	78.7451		YMR289W	95.8491	73.4584	52.1571	71.2129	92.751	95.8302
	YMR293C	30.7338	16.3501	13.8283	42.5378	45.9773	51.2266		YMR293C	81.129	62.645	62.368	91.2599	96.547	91.4318
	YMR296C	32.9551	41.9668	129.351	37.8149	37.303	29.3969		YMR296C	775.755	743.62	748.901	725.352	713.438	723.067
	YMR298W	204.879	225.213	221.374	163.885	155.808	191.454		YMR298W	178.507	145.402	142.335	164.009	199.194	177.952
	YMR300C	18.0676	41.0553	311.041	102.796	69.1519	27.7136		YMR300C	142.153	146.145	269.48	180.925	183.666	162.407
	YMR303C	16668.1	10070.9	392.421	31.5636	47.2421	7358.66		YMR303C	629.503	481.14	244.992	266.766	321.477	546.45
	YMR313C	30.7125	28.705	18.3109	18.7981	20.7171	25.482		YMR313C	612.779	623.78	633.291	575.412	659.102	651.395
	YMR318C	101.827	84.1838	1073.78	194.062	214.635	316.094		YMR318C	425.948	388.008	626.071	443.832	456.723	519.052
	YMR319C	42.4285	28.8091	37.8777	20.5822	23.2608	33.484		YMR319C	185.946	170.445	175.065	163.485	186.237	168.676
	YNL003C	92.6037	72.607	37.1031	57.2204	61.306	96.3722		YNL003C	281.774	245.618	247.162	268.972	274.856	272.016
	YNL009W	420.201	233.928	24.3481	10.7736	16.39	398.136		YNL009W	309.115	225.224	257.364	268.486	268.483	289.39
	YNL029C	14.814	22.7133	41.9208	23.0524	18.2886	14.0162		YNL029C	387.363	414.317	474.263	461.966	406.522	423.358
	YNL037C	235.382	220.84	145.772	808.199	961.622	700.011		YNL037C	1494.24	1357.31	1468.67	1600.73	1554.16	1472.41
	YNL045W	89.7575	80.8868	26.9705	49.2775	59.6506	83.1747		YNL045W	148.676	145.936	152.303	197.166	186.076	178.128
	YNL052W	2505.68	1805.58	1015.62	1837.71	2303.99	2417.16		YNL052W	393.82	319.545	306.675	368.206	451.435	450.057
	YNL071W	715.359	478.269	199.784	265.845	329.452	577.703		YNL071W	344.061	335.688	361.851	355.211	380.903	378.178
	YNL073W	87.4665	31.4925	18.4473	83.3109	100.87	157.633		YNL073W	194.28	204.566	250.766	215.756	203.751	209.474
	YNL101W	36.5271	41.8722	61.8548	57.2918	74.0606	52.5235		YNL101W	270.914	256.963	278.002	271.675	294.43	290.289
	YNL104C	1031.74	934.772	468.77	415.967	509.428	1199.72		YNL104C	1413.25	1502.42	1443.37	1280.08	1266.33	1520.63
	YNL106C	8.28289	9.98051	6.21545	7.19552	8.35171	8.55108		YNL106C	152.665	175.583	193.041	157.139	152.037	157.463
	YNL117W	58.7566	215.645	44.1724	79.0442	165.658	372.384		YNL117W	773.227	762.546	765.272	753.143	725.448	831.158
	YNL129W	23.9812	21.5475	51.9682	40.1299	50.7185	25.8708		YNL129W	87.1456	91.2544	95.427	109.119	111.833	100.313
	YNL130C	122.242	150.665	118.055	158.381	199.712	127.425		YNL130C	79.7111	88.1968	81.9976	93.8894	95.8607	88.4563
	YNL141W	13.7933	18.6528	1289.49	53.6135	31.9562	10.1244		YNL141W	41.186	65.1853	96.1634	50.9218	48.8347	46.365
	YNL142W	23.7	269.751	1917.66	686.473	380.55	387.545		YNL142W	255.438	374.707	525.595	398.225	399.637	400.005
	YNL169C	67.6496	59.0205	54.2263	83.3095	156.784	84.6426		YNL169C	361.09	365.039	353.72	413.646	474.347	395.233
	YNL192W	33.0461	73.0651	44.0463	53.405	56.3685	39.8583		YNL192W	292.038	492.491	305.603	363.704	355.425	359.193
	YNL202W	875.058	480.06	58.274	36.9996	44.5523	558.31		YNL202W	221.713	213.67	151.655	149.573	158.153	193.605
	YNL220W	77.4612	97.3278	684.551	304.889	282.111	191.968		YNL220W	414.3	507.795	629.517	582.485	524.092	534.004
	YNL241C	631.251	483.629	115.772	260.253	286.9	459.932		YNL241C	1600.06	1503.67	1015.26	1030.59	1103.54	1624.23
	YNL247W	17.8458	43.6108	164.855	85.1525	70.7779	29.9976		YNL247W	81.8984	83.109	72.7782	55.7666	50.9458	71.4286
	YNL256W	7.5946	15.8569	84.4566	20.4368	28.2205	13.6977		YNL256W	100.811	90.2271	63.4087	70.4881	85.3368	93.1255
	YNL267W	38.9461	32.9913	31.6478	32.0091	32.3031	35.1763		YNL267W	89.1529	96.2669	79.63	66.125	72.0723	88.2685
	YNL268W	62.0234	81.3074	243.513	80.8138	78.7876	56.6456		YNL268W	448.931	505.742	659.103	535.903	447.041	441.034
	YNL270C	30.7165	44.1582	4.54399	2.28856	2.99014	21.3367		YNL270C	563.011	631.696	680.647	585.876	496.106	556.533
	YNL277W	41.6292	174.571	264.685	167.919	167.165	143.492		YNL277W	615.145	627.95	664.802	614.563	593.726	752.768
	YNL280C	63.5083	92.7431	70.6727	48.4517	60.5206	54.4962		YNL280C	345.729	315.165	368.345	448.356	428.214	367.018
	YNL292W	21.8058	32.3915	105.342	49.2116	40.2865	27.6848		YNL292W	66.7765	61.3456	57.7519	59.8584	64.4469	69.9952
	YNL316C	32.5961	39.1618	66.2615	44.1402	36.6958	34.8119		YNL316C	101.632	83.4435	80.0195	113.375	107.034	102.837
	YNL318C	1.10668	0.950652	2.1406	0.84854	1.59892	0.971947		YNL318C	-	-	-	-	-	-
	YNL325C	11.3751	12.2594	12.7948	14.5731	14.5528	12.1754		YNL325C	154.03	136.443	142.118	172.432	191.248	178.026
	YNR001C	1245.16	785.899	150.099	1269.05	1932.83	2584.1		YNR001C	500.335	461.144	355.702	514.068	480.889	511.305
	YNR008W	16.0608	19.5546	20.1364	21.4956	22.3656	19.7138		YNR008W	159.073	127.355	141.442	179.858	179.731	143.974
	YNR012W	2.10263	12.815	106.369	25.1893	18.3581	5.64647		YNR012W	205.365	218.621	254.34	243.37	214.848	204.408
	YNR013C	12.5642	17.7217	41.9941	22.3254	21.9502	15.2389		YNR013C	964.343	898.585	947.005	879.791	861.868	908.656
	YNR016C	355.261	248.18	215.199	266.742	386.132	292.463		YNR016C	-	-	-	-	-	-
	YNR019W	109.924	63.719	49.5105	45.4675	69.3685	83.3401		YNR019W	-	-	-	-	-	-
	YNR033W	64.0306	34.645	25.862	37.3761	45.5543	94.5957		YNR033W	137.875	97.918	108.381	131.054	151.189	151.053
	YNR041C	70.4388	41.433	27.8634	42.206	49.4824	63.4876		YNR041C	165.923	151.379	159.462	163.756	150.506	134.474
	YNR043W	258.096	214.397	258.287	188.445	237.609	251.094		YNR043W	170.472	152.079	156.72	160.837	157.794	141.651
	YNR050C	77.7975	192.039	2188.1	906.936	772	266		YNR050C	170.983	184.693	396.819	271.652	270.191	188.89
	YNR056C	656.131	366.041	237.977	365.941	393.957	558.904		YNR056C	2178.31	2280.19	1986.52	2179.76	1935.26	1739.94
	YNR057C	225.258	522.074	489.129	504.115	487.818	274.862		YNR057C	368.002	436.779	353.521	401.283	353.835	293.904
	YNR058W	250.995	453.62	731.706	651.277	560.815	235.497		YNR058W	1942.27	2035.4	1804.74	1982.73	1777.79	1548.72
	YNR067C	26.1339	205.297	137.489	14.716	11.1459	9.27992		YNR067C	270.939	645.235	405.983	256.815	259.702	243.834
	YNR072W	0.32771	0.425773	0.0845697	3.39391	5.70953	1.96394		YNR072W	-	-	-	-	-	-
	YOL011W	53.1407	35.784	38.3483	38.7724	31.9456	32.4772		YOL011W	1255.1	1178.42	1093.54	1145.63	1173.28	1171.02
	YOL020W	19.256	25.0333	102.892	45.0618	48.7781	30.9573		YOL020W	626.773	658.447	729.032	636.544	689.863	566.335
	YOL033W	27.1852	11.5858	14.7338	50.1307	52.2948	55.762		YOL033W	54.5702	42.1665	44.9625	81.7779	55.934	57.9526
	YOL049W	102.128	79.6161	48.6186	81.003	94.598	98.9612		YOL049W	122.879	104.853	80.4862	101.143	103.541	119.226
	YOL052C	35.3705	52.207	149.081	113.078	100.831	48.7906		YOL052C	446.212	452.58	537.961	488.819	455.65	413.487
	YOL055C	84.0175	116.234	288.463	322.122	253.02	123.665		YOL055C	260.765	257.507	338.192	402.632	382.205	364.22
	YOL058W	315.833	840.374	611.685	410.329	464.832	435.124		YOL058W	931.07	911.04	943.145	923.826	955.501	903.792
	YOL059W	101.349	189.686	244.089	92.5849	134.277	111.886		YOL059W	664.691	611.601	479.46	442.509	585.335	641.367
	YOL061W	66.0803	123.489	269.865	123.632	98.4241	78.6591		YOL061W	143.984	122.551	146.783	156.605	159.639	146.452
	YOL064C	77.6496	126.622	319.56	199.052	173.837	124.399		YOL064C	150.753	142.129	154.997	159.755	171.178	174.611
	YOL065C	55.4514	61.6665	34.5204	28.8092	33.1362	54.5436		YOL065C	100.371	77.8317	86.3916	99.7159	104.138	115.928
	YOL066C	40.7437	42.8718	63.4459	36.2597	31.2298	30.3326		YOL066C	31.2017	24.8286	48.4445	55.748	69.3026	52.2548
	YOL068C	69.4128	56.4963	85.2562	64.4909	66.8911	60.6589		YOL068C	154.7	102.352	129.333	162.743	198.781	151.516
	YOL086C	1485.98	679.23	1183.83	1816.14	3213.31	2713.68		YOL086C	357.614	191.813	472.534	863.37	844.747	494.339
	YOL096C	116.147	72.2213	17.9797	51.6777	59.5196	120.623		YOL096C	60.8605	44.7867	57.5362	51.6151	65.959	71.5003
	YOL097C	58.9562	87.3033	391.73	158.404	111.661	67.0533		YOL097C	54.8415	59.5892	63.0797	53.7919	59.9215	57.971
	YOL103W	23.3448	24.9273	57.6696	36.2627	32.2685	23.1724		YOL103W	38.6262	40.8833	64.8377	51.6663	42.9015	43.9221
	YOL126C	691.866	653.739	47.0225	79.0519	175.674	528.177		YOL126C	1252.72	1269.21	1185.09	1207.12	1264.34	1229.6
	YOL136C	2.21742	6.15904	194.745	35.8535	23.0708	3.60551		YOL136C	546.577	538.584	637.679	558.186	487.852	454.528
	YOL140W	33.9671	95.7105	175.761	61.7627	55.0464	32.3687		YOL140W	229.367	176.213	164.236	174.34	234.756	216.477
	YOL143C	455.088	390.887	193.22	193.132	213.996	407.575		YOL143C	581.818	503.479	518.725	423.284	429.961	526.362
	YOL151W	234.309	530.099	194.525	72.539	77.5572	151.23		YOL151W	211.619	198.336	158.846	152.732	150.068	170.988
	YOL156W	7.05733	4.35222	3.1206	3.69311	4.06883	6.66673		YOL156W	-	-	-	-	-	-
	YOR011W	5.00943	10.68	12.4507	7.87784	7.72943	6.49742		YOR011W	-	-	-	-	-	-
	YOR025W	49.9362	39.6256	11.6798	18.3682	26.7828	29.9909		YOR025W	1100.76	1007.12	1088.19	1069.69	1109.88	1057.16
	YOR040W	168.15	163.429	57.5747	43.9802	43.9556	149.969		YOR040W	131.736	97.4398	92.9351	87.6658	90.5843	119.089
	YOR054C	101.803	71.4765	8.45694	26.301	32.1101	79.9614		YOR054C	287.1	205.065	141.768	153.63	180.05	265.331
	YOR065W	889.2	526.321	177.714	461.596	623.86	736.361		YOR065W	678.633	622.546	642.333	653.368	641.496	620.516
	YOR071C	25.8657	30.6818	36.6712	24.6889	25.3427	25.9093		YOR071C	360.168	533.071	682.148	555.829	536.414	489.895
	YOR074C	28.9458	25.6342	12.5373	62.7857	58.8582	36.6498		YOR074C	135.376	116.17	106.309	153.524	134.513	124.736
	YOR081C	15.8156	17.9293	21.5558	16.8835	19.2629	17.2908		YOR081C	176.537	166.375	152.587	136.592	138.845	142.118
	YOR095C	6.51399	55.2978	458.389	94.9433	60.0139	12.82		YOR095C	300.321	437.71	366.937	303.909	281.534	289.133
	YOR099W	231.864	196.902	184.198	228.854	184.043	175.268		YOR099W	1067.1	1097.16	1173.63	1086.45	1068.72	1042.66
	YOR100C	156.836	73.3312	23.1395	20.6091	58.4175	341.392		YOR100C	671.417	615.633	531.935	505.243	513.839	621.296
	YOR108W	4.4663	13.7389	127.89	40.4904	34.0653	5.71872		YOR108W	179.73	183.237	207.25	160.308	166.241	168.088
	YOR109W	17.6399	16.0967	19.0697	20.8127	20.021	17.4557		YOR109W	100.144	106.465	102.389	85.4081	94.6916	103.383
	YOR120W	1302.4	912.764	172.478	207.117	479.752	1504.12		YOR120W	617.093	508.066	399.705	371.684	545.151	686.484
	YOR125C	151.94	108.355	32.4952	86.2416	93.9898	147.407		YOR125C	62.246	57.1806	48.6802	55.3389	68.5507	55.8661
	YOR126C	63.1001	78.0606	37.6359	58.2729	43.6263	56.3029		YOR126C	115.405	117.987	116.331	102.005	113.442	121.46
	YOR128C	59.7457	97.4497	374.072	172.278	118.074	100.645		YOR128C	234.083	183.676	245.396	222.78	243.975	249.287
	YOR130C	42.5224	55.7327	67.8067	59.5943	57.4154	45.6158		YOR130C	242.121	259.764	329.567	307.303	286.068	258.07
	YOR136W	226.161	215.042	113.901	911.922	961.443	722.824		YOR136W	428.949	372.174	396.932	473.666	455.048	471.695
	YOR142W	1626.58	861.986	212.639	377.236	433.059	1356.59		YOR142W	376.467	346.823	374.195	381.364	371.075	368.176
	YOR143C	18.4748	21.4647	118.649	75.2346	58.1958	21.5849		YOR143C	73.9346	80.8197	88.4889	116.07	105.188	78.6369
	YOR155C	80.3949	87.3412	26.5604	50.1113	45.427	76.3384		YOR155C	144.71	123.062	86.5968	114.437	120.141	142.728
	YOR163W	220.128	234.709	103.888	134.037	125.144	195.021		YOR163W	283.688	287.74	359.734	345.683	338.397	364.264
	YOR168W	29.5245	46.1832	157.322	72.705	60.6307	36.0827		YOR168W	166.379	196.85	206.864	168.605	153.782	152.864
	YOR171C	46.9803	37.5619	45.712	38.9033	44.2118	44.1609		YOR171C	219.102	189.62	187.847	188.477	172.295	198.492
	YOR175C	83.6471	75.1405	37.5566	65.3032	71.6918	82.6073		YOR175C	150.503	136.424	150.004	166.685	178.896	180.462
	YOR176W	121.553	103.282	35.4595	71.7743	86.9394	121.83		YOR176W	197.661	168.259	177.145	213.68	253.637	244.358
	YOR180C	211.516	80.728	8.78427	6.18766	9.75102	191.039		YOR180C	187.614	212.43	137.218	133.922	130.287	167.091
	YOR184W	107.241	207.114	539.527	337.895	283.451	246.667		YOR184W	1042.72	1045.5	1092.49	1007.51	929.797	1008.58
	YOR190W	17.4856	14.3868	7.22672	7.48201	8.81922	13.9986		YOR190W	85.8453	88.542	77.9149	81.4385	95.1835	86.7816
	YOR192C	10.4471	8.73097	4.38364	5.3687	4.68052	8.70785		YOR192C	358.155	371.984	495.278	416.43	411.265	375.238
	YOR202W	110.986	214.313	425.868	216.076	146.44	129.924		YOR202W	196.411	214.976	244.661	222.295	197.735	178.75
	YOR209C	82.7726	118.066	296.971	192.262	166.713	92.3324		YOR209C	124.205	160.792	170.586	144.813	127.422	129.84
	YOR221C	51.528	40.0065	36.6428	42.5497	51.4967	53.5938		YOR221C	174.901	165.72	221.529	206.941	216.903	197.982
	YOR222W	61.0707	108.474	423.26	179.533	178.645	100.548		YOR222W	161.238	186.98	237.798	176.362	185.759	161.858
	YOR236W	45.3222	98.7436	135.663	48.9316	43.6174	49.2165		YOR236W	371.826	425.51	374.757	394.703	330.191	355.49
	YOR241W	45.4095	40.2534	77.6825	58.9481	57.1097	42.7822		YOR241W	29.8241	33.8963	27.7741	28.6552	30.2253	29.8762
	YOR245C	70.6608	64.5722	53.597	54.8654	55.4568	74.5808		YOR245C	139.715	108.293	134.787	147.21	141.947	147.069
	YOR270C	103.607	110.923	226.839	117.842	107.261	102.608		YOR270C	192.02	188.133	176.655	171.153	154.051	175.476
	YOR273C	318.097	185.611	9.05852	8.04053	22.5932	235.06		YOR273C	504.474	367.717	601.682	790.951	925.692	684.74
	YOR278W	38.2909	44.2875	54.3726	49.0002	46.5418	45.7706		YOR278W	175.746	178.022	251.697	237.037	220.671	184.203
	YOR303W	353.583	1035.27	1170.64	316.191	369.09	315.58		YOR303W	902.608	889.648	960.903	852.992	857.017	892.575
	YOR311C	53.4316	64.8955	125.478	66.4277	62.1782	46.2849		YOR311C	179.267	220.629	242.654	188.4	154.618	170.055
	YOR317W	454.34	278.838	54.4202	49.7763	57.7705	399.534		YOR317W	1103.97	1118.46	816.863	806.068	849.145	958.938
	YOR321W	14.8713	19.0332	7.82062	22.5501	18.5214	17.3541		YOR321W	143.534	138.792	114.31	135.065	140.861	136.283
	YOR323C	70.3895	118.133	182.084	128.651	106.782	86.7318		YOR323C	58.3575	57.982	48.3974	49.8736	48.3778	48.5291
	YOR332W	515.989	662.237	572.02	441.298	403.677	514.623		YOR332W	350.018	337.344	360.716	328	362.632	352.614
	YOR335C	50.1883	78.6641	348.995	144.235	129.469	74.3807		YOR335C	467.922	493.632	500.128	414.734	424.952	430.832
	YOR347C	57.0874	56.3668	9.9908	29.5077	43.377	88.371		YOR347C	368.9	357.172	192.471	169.094	257.711	318.103
	YOR348C	544.472	306.542	20.3261	18.9785	55.751	412.5		YOR348C	1742.23	1450.81	1234.52	1249.74	1395.49	1601.17
	YOR360C	11.6053	13.5058	123.583	19.7842	20.8692	12.7243		YOR360C	297.545	277.707	220.657	164.849	147.745	226.039
	YOR374W	13413.9	9851.81	1004.16	143.26	438.592	8543.9		YOR374W	1827.72	1521.73	792.688	744.223	900.592	1543.24
	YOR375C	168.077	1039.89	3249.07	2663.42	2521.7	1033.01		YOR375C	718.271	938.631	1013.22	1054.75	951.177	820.175
	YOR377W	47.7779	31.0684	19.9894	36.3958	40.4892	61.3393		YOR377W	86.879	80.1123	58.8601	74.2111	84.7691	78.4655
	YOR388C	2731.48	1287.41	142.174	7.41224	9.73232	1175.3		YOR388C	-	-	-	-	-	-
	YPL015C	80.3325	77.3124	16.5053	46.7642	43.6793	85.5881		YPL015C	1059.05	1022.34	790.261	1034.1	1038.95	1155.61
	YPL023C	49.2354	50.7936	74.2992	53.1479	45.6396	52.8094		YPL023C	204.436	173.076	179.819	191.028	182.665	180.641
	YPL028W	526.741	522.779	279.039	299.311	372.44	450.483		YPL028W	527.322	511.204	473.029	487.473	492.773	509.193
	YPL036W	159.295	230.833	61.3934	7.39006	6.2754	59.4648		YPL036W	-	-	-	-	-	-
	YPL040C	23.6246	10.5368	10.9527	27.5894	34.2561	39.792		YPL040C	109.395	113.839	143.792	115.231	113.742	109.888
	YPL053C	87.5966	88.9859	131.762	105.891	123.384	93.8917		YPL053C	175.423	175.282	168.204	170.282	164.073	170.808
	YPL057C	415.33	356.206	246.515	283.778	324.294	309.485		YPL057C	1084.08	1059.27	1032.08	1039.89	912.057	994.235
	YPL059W	501.291	320.062	172.296	411.147	439.932	600.315		YPL059W	278.905	234.683	271.497	280.606	249.877	316.229
	YPL061W	1330.09	1277.24	419.688	378.398	970.853	1758.32		YPL061W	1299.75	1237.61	1250.34	1166.31	1083.11	1273.85
	YPL069C	18.4397	23.3311	31.1799	21.2223	23.7677	16.6788		YPL069C	105.5	107.99	109.993	110.578	112.035	103.524
	YPL078C	1121.98	897.484	665.071	1361.15	1452.42	1374		YPL078C	514.473	543.713	616.967	630.352	659.606	537.157
	YPL087W	167.609	95.3587	66.0254	133.699	132.864	183.073		YPL087W	469.093	376.83	262.431	371.22	420.792	450.315
	YPL091W	109.675	109.392	132.367	146.438	127.177	138.426		YPL091W	132.332	144.582	204.481	168.116	163.58	133.377
	YPL092W	141.785	224.537	100.466	28.035	40.7132	210.612		YPL092W	374.157	383.901	320.671	304.089	343.121	403.353
	YPL097W	64.7999	27.9571	29.968	99.3321	104.848	131.973		YPL097W	157.196	130.608	145.181	129.169	164.398	166.215
	YPL104W	54.1756	22.4883	18.3281	51.9517	60.6223	84.0418		YPL104W	169.774	146.534	141.766	141.088	141.233	168.718
	YPL110C	19.9211	17.4515	13.252	13.4892	14.0598	20.0875		YPL110C	-	-	-	-	-	-
	YPL111W	31.2896	41.142	35.4165	22.8502	29.0577	24.3779		YPL111W	1347.71	1364.17	1309.92	1277	1333.29	1277.12
	YPL117C	160.152	312.457	633.383	222.474	228.088	162.206		YPL117C	312.495	438.513	349.987	270.924	246.361	275.805
	YPL134C	206.687	295.702	116.814	237.034	279.207	365.871		YPL134C	360.364	470.214	377.752	415.212	448.118	397.687
	YPL147W	230.108	135.47	3.29353	4.4014	11.5772	176.79		YPL147W	258.817	237.106	160.136	173.338	190.381	217.805
	YPL148C	36.8065	47.5796	33.41	31.7662	34.8266	47.1679		YPL148C	257.363	235.023	159.16	165.751	197.908	215.878
	YPL160W	34.9586	56.5095	246.435	108.84	86.5176	40.9645		YPL160W	234.271	276.92	271.451	248.12	231.387	233.614
	YPL172C	50.8355	23.1574	17.5625	68.0981	78.7891	99.2296		YPL172C	90.1454	103.463	89.6455	78.7165	96.9127	95.5828
	YPL188W	97.4198	95.7173	100.3	57.8078	59.6923	104.86		YPL188W	62.7561	64.6202	46.7556	59.6693	60.6799	73.5087
	YPL189W	3.82707	3.09378	6.13512	3.66624	3.52963	4.5632		YPL189W	581.39	661.73	584.982	585.814	538.84	550.12
	YPL206C	184.326	186.03	131.409	169.917	166.025	223.588		YPL206C	512.148	499.187	544.775	543.189	534.111	521.228
	YPL212C	13.8242	37.2	186.919	32.6772	24.7342	10.1791		YPL212C	136.392	185.123	202.365	150.961	154.898	155.29
	YPL214C	52.9027	60.8668	136.368	142.529	113.776	70.0011		YPL214C	277.087	312.848	312.547	259.718	298.176	274.796
	YPL231W	328.562	263.992	207.13	216.911	303.017	246.402		YPL231W	-	-	-	-	-	-
	YPL234C	324.306	373.144	397.003	336.683	294.624	328.794		YPL234C	281.609	334.217	343.037	320.628	329.113	317.248
	YPL244C	41.3772	41.965	98.983	65.3031	63.8213	47.9202		YPL244C	266.096	258.948	276.662	275.52	276.399	262.909
	YPL252C	77.0929	92.6891	153.037	169.622	169.872	127.156		YPL252C	287.411	389.471	424.969	392.279	335.859	289.657
	YPL258C	32.6547	16.0424	22.1157	49.4142	40.6221	43.6028		YPL258C	550.207	549.079	590.518	552.524	616.01	575.456
	YPL262W	546.731	360.793	149.268	522.828	539.28	922.465		YPL262W	566.997	461.33	383.47	631.545	706.548	727.681
	YPL265W	27.5922	16.0188	32.6101	19.8637	33.2262	96.5739		YPL265W	383.394	340.21	380.809	417.582	444.215	523.637
	YPL268W	11.2159	8.39556	11.3793	10.1606	12.457	11.0146		YPL268W	116.537	98.1882	95.5007	103.999	116.351	118.515
	YPL271W	4330.34	2959.7	1489.61	3367.94	3241.9	4012.05		YPL271W	567.478	511.043	560.458	622.638	657.104	610.865
	YPL273W	17.564	42.9914	130.462	81.2584	56.8049	20.6157		YPL273W	136.52	147.842	149.253	132.177	132.58	125.704
	YPL274W	18.3058	42.6765	123.313	56.2099	86.0397	46.2061		YPL274W	393.705	463.683	513.038	386.165	462.666	439.874
	YPR001W	1762.46	493.264	65.0477	12.5461	47.8181	2627.82		YPR001W	350.095	285.167	184.216	216.289	247.194	334.013
	YPR002W	771.114	309.659	82.1105	80.1545	265.262	2287.47		YPR002W	334.718	295.192	279.016	340.571	357.758	353.706
	YPR006C	899.044	386.617	21.5879	19.3148	54.1566	1492.17		YPR006C	407.342	226.908	139.7	180.713	215.157	351.99
	YPR020W	155.046	79.8078	315.431	674.636	746.388	314.294		YPR020W	109.476	101.288	74.4458	105.018	117.122	103.829
	YPR021C	14.4594	11.5336	7.83259	20.323	22.2648	22.0528		YPR021C	-	-	-	-	-	-
	YPR026W	79.2568	55.7171	3.74762	15.9935	18.0418	79.5756		YPR026W	-	-	-	-	-	-
	YPR033C	57.571	83.7582	333.021	184.259	149.905	85.9717		YPR033C	237.854	245.533	305.471	320.097	251.776	245.252
	YPR035W	409.664	1855.27	4251.46	2292.33	1831.44	798.841		YPR035W	883.68	901.193	766.782	750.431	766.442	826.475
	YPR036W	240.58	304.846	294.909	190.845	190.638	202.67		YPR036W	316.917	310.169	318.374	317.514	310.455	315.636
	YPR047W	63.9231	16.4232	8.57258	70.2818	80.7343	117.885		YPR047W	39.5146	46.7022	54.586	74.4292	64.922	59.7015
	YPR060C	14.0357	16.7361	143.596	76.8978	48.1778	19.2775		YPR060C	28.9869	21.0886	46.1949	37.4449	37.1769	24.3902
	YPR062W	164.861	195.491	699.001	147.445	162.524	162.397		YPR062W	248.385	247.294	237.661	217.262	215.653	236.203
	YPR069C	194.605	277.333	544.846	237.71	186.58	217.623		YPR069C	100.63	102.312	119.847	146.666	115.917	107.313
	YPR074C	48.1903	101.153	512.224	257.323	365.441	237.566		YPR074C	774.126	824.25	1000	964.752	955.145	816.124
	YPR081C	35.5655	28.3572	13.7918	25.9502	28.9574	36.5715		YPR081C	74.6385	81.7341	60.4055	76.3392	87.2832	81.8241
	YPR113W	69.5606	83.2365	424.905	349.2	256.217	204.168		YPR113W	147.313	184.384	196.26	155.941	151.941	140.915
	YPR121W	21.194	16.8008	16.4266	13.3057	12.8735	18.3855		YPR121W	64.2449	57.6904	69.9663	113.573	109.814	81.9315
	YPR128C	74.4325	101.26	129.023	84.2212	85.7075	102.015		YPR128C	468.013	470.699	493.982	516.506	469.833	450.698
	YPR138C	187.726	88.6426	99.9341	64.3379	57.8294	60.1446		YPR138C	329.24	424.577	487.185	341.495	384.192	361.809
	YPR140W	75.5922	53.0628	51.1127	69.4342	71.2755	105.334		YPR140W	104.345	107.395	131.364	122.364	116.011	110.255
	YPR145W	74.3469	254.633	894.866	406.219	388.577	116.095		YPR145W	1040.18	1265.51	1250.73	1236.72	1287.94	1176.32
	YPR156C	52.3412	42.6293	44.1606	37.6882	37.7026	42.6034		YPR156C	549.796	513.401	457.05	491.807	518.28	557.316
	YPR159W	35.5113	35.8684	192.805	121.039	121.969	55.4935		YPR159W	483.695	473.535	579.314	547.229	558.296	522.976
	YPR160W	675.502	378.385	21.6672	90.7755	84.8046	736.865		YPR160W	836.944	768.332	334.105	532.579	683.032	803.347
	YPR167C	40.937	116.026	634.434	297.029	249.38	151.897		YPR167C	231.832	205.892	263.374	254.618	242.949	254.019
	YPR183W	99.6246	157.986	157.641	137.638	137.358	121.72		YPR183W	471.496	471.257	395.112	399.482	399.018	435.56
	YPR184W	123.24	72.5055	3.5792	18.6043	21.335	124.265		YPR184W	-	-	-	-	-	-
	YPR191W	854.992	561.798	277.532	804.375	878.584	898.966		YPR191W	359.936	359.612	301.964	285.186	292.766	324.025
	YPR192W	76.9017	84.4456	11.69	15.0877	14.6661	47.8986		YPR192W	451.107	471.073	286.154	320.168	317.656	408.977
	YHR215W	4.81786	4.11217	3.16319	3.5209	4.01143	4.43227		YHR215W	-	-	-	-	-	-
	YMR058W	25.3193	24.639	39.0467	63.7241	62.3515	29.4169		YMR058W	716.389	725.445	860.5	840.093	908.056	824.008
	YDR538W	31.307	40.5727	32.1103	32.8263	35.4959	39.2417		YDR538W	145.871	163.123	176.105	163.097	169.245	182.275
	YDR539W	20.5899	16.5909	11.7645	16.9902	17.0449	17.8441		YDR539W	72.7264	63.1239	60.2848	69.6656	73.2994	81.4962
	YJR024C	153.137	186.276	280.795	192.663	149.344	153.76		YJR024C	-	-	-	-	-	-
	YPR118W	79.8218	95.6193	149.467	76.9164	83.3627	70.0428		YPR118W	123.854	118.853	118.233	126.899	120.368	127.871
	YDL040C	34.9552	32.9731	52.9855	52.514	52.0225	44.6812		YDL040C	142.061	127.631	137.873	117.216	118.526	137.128
	YGR147C	151.641	145.285	129.1	180.827	163.669	181.222		YGR147C	285.922	277.154	303.971	301.769	261.927	271.443
	YHR013C	49.5193	75.1792	126.365	84.4242	80.6638	55.8867		YHR013C	79.8876	71.0074	87.6535	89.2147	82.2416	74.2233
	YFL058W	63.4744	53.4824	25.0114	23.2621	40.1828	57.7061		YFL058W	-	-	-	-	-	-
	YDR071C	232.28	214.861	357.766	326.783	312.041	231.879		YDR071C	158.183	176.077	153.527	137.713	140.75	169.043
	YFR055W	4.09019	2.17727	17.025	9.95459	8.05817	3.33463		YFR055W	92.4775	71.648	121.521	124.355	149.528	110.172
	YDL166C	57.0065	103.568	314.812	127.914	98.6036	62.3775		YDL166C	88.897	102.907	113.138	76.8091	77.2906	93.7276
	YDR020C	8.07612	19.7596	73.7593	26.2258	21.1375	11.614		YDR020C	69.1286	65.7438	133.308	86.7796	70.1223	64.8578
	YCL005W-A	392.837	493.749	663.111	541.244	492.05	436.823		YCL005W-A	232.653	245.443	250.062	295.964	257.264	226.32
	YJL180C	92.5889	43.2587	35.171	112.754	131.352	149.351		YJL180C	76.3566	79.2829	71.9608	86.5657	63.1422	77.3543
	YLR393W	16.5415	9.9841	12.3559	21.7826	24.72	23.9917		YLR393W	127.915	134.154	147.084	158.538	151.187	144.803
	YNL315C	283.632	98.4534	107.457	282.031	317.334	431.105		YNL315C	195.857	146.122	148.096	174.824	198.231	196.911
	YOL077W-A	1489.63	846.438	730.31	1567.38	1831.51	1716.95		YOL077W-A	258.883	261.156	237.09	256.469	294.229	266.759
	YJR069C	81.3016	83.8766	274.394	148.169	134.721	79.3441		YJR069C	74.2678	56.8138	64.6024	62.698	64.4964	66.0416
	YLL058W	15.525	23.2373	49.8069	21.5218	18.425	13.7453		YLL058W	322.412	290.942	379.94	362.289	313.289	371.184
	YML082W	6.90446	17.3248	55.5522	16.4083	12.7635	8.02724		YML082W	437.875	406.474	394.875	412.487	412.652	378.771
	YLR345W	315.083	234.533	28.648	109.19	116.594	231.104		YLR345W	255.249	230.272	219.326	225.752	242.754	258.88
	YLR446W	22.878	23.9498	11.0242	8.99036	11.1359	21.8416		YLR446W	96.5913	83.657	89.9238	92.6948	83.0988	111.633
	YMR084W	19.6558	15.7077	4.81124	6.56828	9.66742	20.8161		YMR084W	-	-	-	-	-	-
	YMR110C	774.566	492.996	63.8172	142.218	164.79	481.126		YMR110C	95.5377	75.7737	58.8169	84.1791	88.9651	102.37
	YNL229C	79.5102	87.1723	114.758	98.5023	91.3164	78.8025		YNL229C	-	-	-	-	-	-
	YNR027W	18.3955	36.6123	113.993	25.9111	21.3153	17.0633		YNR027W	146.223	112.052	91.6272	89.7245	113.022	109.579
	YOL092W	58.4587	120.955	269.049	108.914	86.4486	62.6759		YOL092W	99.1112	100.868	116.369	94.6555	93.6597	82.8495
	YMR323W	147.771	86.4486	3.60696	5.10407	6.64801	139.107		YMR323W	-	-	-	-	-	-
	YOR393W	-	-	-	-	-	-		YOR393W	-	-	-	-	-	-
	YPL281C	0.124454	0	0.0545455	0	0	0		YPL281C	-	-	-	-	-	-
	YBR241C	181.466	141.006	18.3715	25.0158	34.9946	118.705		YBR241C	414.988	320.463	384.91	423.468	407.254	436.002
	YGL104C	30.2473	16.6505	5.69514	10.6055	13.6808	32.2251		YGL104C	131.551	122.697	125.065	136.396	114.074	151.734
	YCL047C	40.7867	35.5999	58.4513	57.395	53.4995	59.9275		YCL047C	97.6662	76.3896	72.5075	100.197	106.045	102.38
	YER141W	430.137	154.837	74.6776	149.202	201.832	380.951		YER141W	220.039	183.988	196.725	209.641	228.941	212.722
	YHL012W	2.16314	1.02437	3.66499	2.46054	2.76963	3.13457		YHL012W	-	-	-	-	-	-
	YFL060C	5.07874	9.31827	24.4442	39.0013	33.9813	10.5951		YFL060C	-	-	-	-	-	-
	YDR231C	465.105	313.275	96.4034	156.456	194.415	336.938		YDR231C	974.803	912.066	969.484	904.578	922.821	961.234
	YGR062C	51.613	39.8156	46.7585	82.4842	66.5843	76.127		YGR062C	169.233	194.026	210.077	177.035	160.903	122.606
	YHR116W	484.552	131.827	47.9593	175.539	213.897	547.943		YHR116W	114.276	69.5269	58.7495	89.1689	124.751	109.586
	YJL003W	160.159	123.979	53.1297	117.539	129.989	156.182		YJL003W	493.635	371.956	448.889	484.726	498.869	464.992
	YLL018C-A	81.5317	80.9012	171.561	77.3378	88.4408	86.2127		YLL018C-A	324.304	288.333	332.447	318.691	355.27	370.621
	YPL132W	73.3703	31.0734	24	66.4973	73.3868	111.603		YPL132W	149.168	154.404	147.328	145.803	151.531	154.33
	YDR387C	27.0843	22.1709	19.8449	29.6226	31.0086	31.2384		YDR387C	250.952	220.194	218.933	221.788	228.718	261.82
	YCR068W	37.6821	43.4516	19.5597	21.9993	24.4468	34.9554		YCR068W	695.686	608.093	681.707	699.868	736.078	712.779
	YAL035W	82.0226	96.7584	223.442	125.275	109.792	72.3277		YAL035W	204.642	212.377	209.619	168.367	165.398	182.019
	YLL001W	78.4875	37.9151	22.2547	68.9476	89.0129	102.617		YLL001W	380.503	269.126	323.856	399.571	419.297	377.284
	YNL036W	1987.65	1430.69	328.492	678.753	871.313	1849.82		YNL036W	1631.75	1431.28	1686.27	1724.92	1685.21	1538.4
	YMR306W	3.77022	2.74271	3.09929	3.2995	3.78226	4.06356		YMR306W	-	-	-	-	-	-
	YFL054C	79.3264	49.2278	6.48888	30.7832	36.3706	107.958		YFL054C	221.756	242.47	202.242	183.575	225.832	220.97
	YDR105C	95.9091	91.4162	37.1411	55.4547	56.7175	82.6657		YDR105C	100.044	95.3081	97.7386	101.411	108.86	104.073
	YDR456W	66.1326	49.0923	28.437	52.7287	51.7324	56.2709		YDR456W	214.569	221.526	272.998	198.274	189.036	218.953
	YBR001C	58.6897	40.6275	8.00159	18.3439	20.1638	45.3603		YBR001C	143.771	147.727	145.123	154.808	183.393	142.296
	YDL024C	17.1507	18.1031	5.83684	8.69855	9.76522	19.861		YDL024C	396.7	295.011	286.723	333.801	365.896	373.752
	YDL246C	2.83011	2.85012	0.977968	1.75337	1.54038	3.12601		YDL246C	-	-	-	-	-	-
	YDR242W	27.021	32.2013	35.1818	25.5508	29.0873	28.1467		YDR242W	357.074	333.243	373.267	365.606	386.675	380.065
	YDR441C	100.699	171.059	253.825	150.646	135.074	81.5875		YDR441C	949.961	1001.43	915.111	931.001	943.766	911.884
	YJL200C	8.93642	50.9856	394.589	156.692	136.997	16.5203		YJL200C	220.555	247.77	269.628	247.746	274.721	200.384
	YOR283W	50.3312	90.8545	803.295	145.858	115.564	76.1752		YOR283W	130.049	143.303	156.79	158.932	139.936	120.65
	YGR043C	955.293	908.985	100.107	34.0344	41.2902	515.941		YGR043C	858.319	646.149	486.38	558.37	564.407	842.447
	YLR164W	100.422	176.536	11.0909	16.2172	19.6241	70.3634		YLR164W	823.372	623.434	724.571	776.419	780.94	849.876
	YNL334C	6.30096	12.4802	25.203	41.0249	32.9568	15.7435		YNL334C	-	-	-	-	-	-
	YAL039C	129.94	102.802	87.9295	67.9899	75.0172	142.994		YAL039C	276.69	253.919	163.667	177.831	197.874	235.863
	YKL087C	332.295	124.893	68.4722	322.85	347.281	479.122		YKL087C	563.124	610.553	545.121	595.885	584.096	615.928
	YAL061W	378.315	270.208	5.08373	21.2212	33.7017	368.926		YAL061W	512.239	430.531	465.069	488.348	519.268	553.093
	YBL080C	57.6807	28.3913	10.3074	39.4476	50.9134	79.6267		YBL080C	343.511	367.649	387.707	398.508	399.864	414.721
	YBL091C	145.823	180.249	173.07	137.963	136.514	156.132		YBL091C	134.339	123.501	139.999	136.725	128.848	124.903
	YLR244C	74.1062	96.0285	395.744	128.955	95.1009	68.4237		YLR244C	93.5014	91.835	102.091	87.9968	89.1765	89.1713
	YBR022W	65.0367	49.4464	83.9346	121.429	110.225	81.8879		YBR022W	80.7915	72.6699	79.8856	78.4582	79.9933	82.0097
	YMR087W	39.3342	26.1672	6.611	19.6497	21.3594	26.6751		YMR087W	127.646	120.901	127.66	166.959	168.719	151.639
	YBR046C	250.918	335.508	108.707	100.445	99.842	287.4		YBR046C	366.674	364.35	365.159	319.982	340.634	363.489
	YBR070C	50.6266	56.953	30.738	124.67	63.5161	52.9146		YBR070C	284.922	464.692	156.897	239.217	216.89	245.614
	YGL047W	98.9194	114.829	42.7974	61.0716	51.7798	86.2638		YGL047W	150.552	146.659	116.25	146.189	158.03	141.996
	YBR111C	369.201	335.806	211.351	251.367	243.822	341.135		YBR111C	202.637	189.129	167.643	199.266	225.475	226.405
	YBR147W	70.9803	85.9431	89.7387	93.4657	91.1665	68.3522		YBR147W	130.557	137.826	156.872	144.754	144.777	131.517
	YDR352W	39.9897	62.4636	91.863	66.1021	56.9764	41.7955		YDR352W	143.667	163.799	162.563	156.046	171.007	156.326
	YBR222C	232.929	668.966	260.994	212.233	155.202	146.71		YBR222C	717.221	687.755	781.073	745.047	671.443	702.195
	YBR229C	23.6571	26.8407	12.852	17.6804	19.6219	22.8937		YBR229C	227.1	259.898	187.957	175.643	195.949	204.079
	YBR235W	21.8611	22.9993	15.7054	18.0029	19.3424	23.5396		YBR235W	130.387	128.04	92.3308	101.102	120.867	124.901
	YBR243C	31.4789	24.5077	30.8837	41.8679	42.2402	33.2703		YBR243C	171.964	149.51	190.829	196.799	191.14	159.719
	YBR281C	16.5967	20.9652	42.2448	35.2608	32.0355	22.6646		YBR281C	135.756	148.81	149.25	124.418	122.829	139.481
	YNL191W	36.2981	56.0291	268.475	21.2004	23.7967	44.3801		YNL191W	154.408	167.224	192.27	155.299	138.545	146.408
	YBR295W	75.7445	67.7574	22.7171	25.1398	28.6751	61.4021		YBR295W	150.881	139.281	145.171	167.627	168.514	159.456
	YCL017C	135.315	145.637	119.143	114.68	116.604	152.527		YCL017C	182.92	170.032	167.32	180.702	187.923	189.524
	YCR011C	52.3962	45.1945	16.2261	33.8135	41.8974	58.4201		YCR011C	1225.91	1104.5	1151.26	1257.86	1255.64	1179.89
	YCR107W	-	-	-	-	-	-		YCR107W	-	-	-	-	-	-
	YDL243C	23.3755	17.9107	14.1319	23.8051	32.455	30.7818		YDL243C	119.906	89.0511	77.4207	113.533	155.092	124.011
	YJR155W	73.385	142.3	359.358	289.034	186.103	64.0733		YJR155W	110.441	90.8441	69.6149	79.493	111.331	93.0795
	YNL331C	62.5144	55.2515	41.0399	79.0397	73.8677	62.3964		YNL331C	141.102	104.775	137.762	192.923	210.728	187.299
	YOL165C	0.835317	0.230413	0	0.367293	0.79322	0.201326		YOL165C	-	-	-	-	-	-
	YPL088W	21.3929	28.4777	73.4505	49.9465	46.2859	28.5749		YPL088W	308.12	387.428	479.826	432.391	408.787	364.744
	YEL031W	48.7352	51.9388	77.7452	75.2854	70.9018	46.8434		YEL031W	319.574	279.857	258.585	328.013	290.783	274.43
	YEL070W	8.7843	9.55707	1.59374	16.0823	17.7621	12.4779		YEL070W	241.542	229.799	115.94	210.937	228.975	221.378
	YNR073C	9.11122	6.82756	1.14684	13.4343	14.802	12.7958		YNR073C	-	-	-	-	-	-
	YER010C	230.19	225.054	128.136	117.656	112.784	183.413		YER010C	146.352	114.148	179.315	208.201	162.785	149.9
	YER042W	192.556	254.85	394.44	244.411	207.926	247.756		YER042W	138.76	154.375	121.926	96.408	104.388	120.466
	YER087W	37.2581	14.3984	12.1059	40.4141	48.7045	72.463		YER087W	38.4668	34.7381	37.493	46.5297	43.8615	53.3335
	YER163C	87.339	61.7351	69.7808	102.341	100.147	119.865		YER163C	264.466	222.15	260.937	278.1	252.385	241.988
	YHL018W	19.2412	20.0184	10.8039	10.5018	13.4401	14.5983		YHL018W	98.8267	84.7706	87.1926	117.46	113.066	107.817
	YHR008C	2049.39	1735.12	271.388	571.99	792.475	1496.95		YHR008C	441.417	405.116	314.171	409.781	429.159	399.909
	YHR043C	99.3582	74.7767	79.9018	248.29	193.563	220.659		YHR043C	69.911	79.2604	78.5134	116.909	109.078	74.0014
	YHR044C	22.2606	10.1425	17.2364	37.5605	31.7837	38.7864		YHR044C	93.0438	84.8906	115.264	125.964	131.269	126.769
	YHR109W	19.2969	9.39954	13.6249	32.1317	34.8662	37.7567		YHR109W	60.5587	44.7099	38.1819	64.7102	59.297	65.3001
	YDR440W	12.172	16.1783	22.396	27.0214	24.2156	16.5432		YDR440W	107.202	116.146	119.302	116.314	110.583	115.032
	YHR119W	20.6714	17.5425	28.9867	23.7268	24.0895	22.5084		YHR119W	75.1062	57.0643	54.2796	52.0844	58.4404	64.9779
	YJL168C	25.6356	22.3379	39.6004	30.5877	39.3456	23.8753		YJL168C	343.312	318.571	324.146	362.395	368.22	333.734
	YIL023C	70.7949	83.54	55.5471	55.8282	53.4374	58.8719		YIL023C	146.539	139.918	162.861	165.639	164.63	162.71
	YMR243C	104.301	145.498	469.846	172.853	138.357	109.283		YMR243C	404.114	614.137	733.589	562.793	434.706	381.614
	YOR316C	59.5481	96.5005	83.1448	63.7342	57.8628	53.7827		YOR316C	436.137	629.77	593.711	483.208	457.55	445.822
	YIL043C	296.398	308.562	266.526	247.785	236.568	275.841		YIL043C	97.3194	93.604	99.2528	131.721	141.168	113.627
	YML125C	117.699	183.004	502.951	139.267	112.757	75.7232		YML125C	136.65	121.467	137.084	117.186	126.651	99.2851
	YKL150W	3010.45	1640.35	310.658	852.412	994.79	2714.93		YKL150W	920.778	764.708	805.711	964.763	981.415	1089.27
	YIR036C	256.944	354.05	51.8166	62.9011	75.1423	191.254		YIR036C	200.841	172.923	112.875	153.905	172.093	188.456
	YIR038C	378.562	384.256	206.499	106.672	120.183	271.086		YIR038C	343.421	305.945	214.236	300.749	309.844	358.452
	YKR076W	560.418	511.355	63.1757	70.4725	75.7714	364.895		YKR076W	607.418	581.996	385.173	436.554	527.501	615.644
	YMR251W	8.54109	9.56123	3.81594	4.09514	5.18523	10.6298		YMR251W	-	-	-	-	-	-
	YLL060C	44.7363	49.4889	62.5186	36.4203	32.6093	36.528		YLL060C	292.033	431.7	616.583	457.073	377.909	338.05
	YKL069W	146.199	178.696	137.081	98.7106	136.062	159.495		YKL069W	185.051	226.794	227.575	206.291	202.766	211.947
	YKL103C	164.156	199.679	31.319	96.473	95.8731	167.974		YKL103C	680.893	749.955	540.033	518.987	636.798	657.268
	YKL215C	23.5843	16.7939	8.71718	15.9023	18.7206	20.9971		YKL215C	-	-	-	-	-	-
	YKL218C	145.44	24.7596	9.81346	17.9438	23.3397	52.9757		YKL218C	53.3542	59.5831	28.1038	44.0189	77.9806	79.9287
	YGR154C	28.6074	36.4348	16.1622	14.2611	23.9017	49.4985		YGR154C	415.446	431.198	436.999	386.664	456.101	524.443
	YFL061W	4.09237	5.54266	4.53315	7.23364	5.07616	4.7749		YFL061W	-	-	-	-	-	-
	YNL335W	13.3954	15.6001	11.9724	6.88045	5.98018	12.792		YNL335W	-	-	-	-	-	-
	YFL059W	44.4293	38.5918	89.1842	464.74	325.751	181.41		YFL059W	-	-	-	-	-	-
	YNL333W	44.6809	37.6485	77.8518	411.707	309.744	159.94		YNL333W	-	-	-	-	-	-
	YFR044C	305.902	241.24	99.8444	120.551	158.939	283.031		YFR044C	188.003	153.947	157.272	225.602	208.776	241.652
	YDL120W	221.649	142.895	60.5839	148.719	146.306	193.357		YDL120W	358.692	369.563	425.201	394.359	408.224	365.223
	YDL219W	14.783	23.9524	68.8957	75.2704	56.4798	20.9564		YDL219W	91.7197	86.3594	64.0603	79.7457	77.0414	114.663
	YDL236W	61.4826	82.7686	213.555	132.318	121.365	86.8266		YDL236W	155.501	128.042	122.134	133.127	169.882	156.833
	YDR009W	23.1364	18.5812	10.8942	20.5665	22.7569	22.1699		YDR009W	394.772	347.662	304.586	345.695	350.687	380.915
	YDR036C	0	0	0	0.0703795	0.045201	0.126703		YDR036C	-	-	-	-	-	-
	YDR038C	-	-	-	-	-	-		YDR038C	-	-	-	-	-	-
	YDR039C	-	-	-	-	-	-		YDR039C	-	-	-	-	-	-
	YDR040C	1.52601	1.95991	1.11499	1.7455	1.7422	2.32797		YDR040C	-	-	-	-	-	-
	YDR051C	109.118	111.184	158.074	119.486	98.1506	106.162		YDR051C	99.9161	91.014	85.7112	95.7909	85.9019	95.3339
	YOL075C	8.91191	6.32248	11.2297	9.48104	10.39	10.1907		YOL075C	-	-	-	-	-	-
	YDR111C	110.912	90.4089	22.124	7.36382	8.91658	64.2584		YDR111C	564.705	516.724	307.656	246.088	282.216	506.43
	YDR248C	139.788	217.2	287.295	182.518	209.072	232.459		YDR248C	103.571	99.9138	84.2013	111.247	110.316	104.16
	YDR410C	25.397	43.2399	56.486	62.6352	43.0484	24.8977		YDR410C	275.153	275.118	307.946	335.605	320.074	285.512
	YDR437W	25.0971	31.5049	24.1421	25.259	30.3724	22.9426		YDR437W	65.3294	74.7941	96.981	86.1894	100.701	98.9631
	YGR216C	8.97233	8.03704	16.8459	16.6361	16.3635	9.67375		YGR216C	68.8607	83.7079	72.5492	73.314	63.6908	84.2917
	YNL038W	22.3291	26.7798	48.9964	38.4673	40.338	23.8984		YNL038W	78.0218	78.961	78.2226	109.127	95.1638	95.5832
	YPL076W	17.3835	19.3513	32.5122	20.2076	18.8863	17.3161		YPL076W	185.981	205.161	207.091	206.718	219.715	200.552
	YPL096C-A	107.846	92.6319	94.8653	90.7581	89.2805	96.2566		YPL096C-A	159.783	121.521	122.957	165.272	177.227	164.512
	YPL175W	17.6899	24.1811	66.8172	30.4889	29.8953	18.2719		YPL175W	95.6144	79.8836	63.1481	83.1721	86.3388	73.2987
	YDR516C	217.66	166.571	18.7482	141.612	165.065	359.576		YDR516C	500.325	517.932	457.407	694.009	647.07	600.617
	YDR533C	114.654	237.134	211.233	101.769	87.66	117.115		YDR533C	422.365	466.309	641.808	627.484	566.493	480.531
	YMR322C	214.718	168.645	17.4949	14.1788	17.2179	120.351		YMR322C	-	-	-	-	-	-
	YOR391C	210.632	143.288	12.3315	9.95365	14.3321	132.723		YOR391C	-	-	-	-	-	-
	YPL280W	38.8189	23.6838	1.57966	1.70029	1.73361	25.4239		YPL280W	-	-	-	-	-	-
	YGL006W	85.9538	81.1563	36.6554	52.409	56.4756	76.7025		YGL006W	351.357	348.497	335.093	379.029	370.43	347.952
	YGL167C	52.2656	50.3746	45.7424	60.0122	60.8232	49.9945		YGL167C	510.065	558.374	618.117	598.504	569.471	572.134
	YGL017W	28.0455	32.3259	30.9916	15.0392	13.3591	24.0949		YGL017W	87.7825	70.9027	58.8943	78.0552	95.0412	86.6993
	YGL022W	108.599	114.59	91.2022	108.86	102.171	94.1693		YGL022W	262.747	240.653	309.846	311.293	301.17	295.666
	YGL027C	33.9836	40.7364	34.9048	64.3229	55.7508	46.1227		YGL027C	70.3163	70.325	48.8269	55.7772	52.4498	58.47
	YGL038C	43.4803	49.0913	15.9615	74.7546	58.9906	43.7918		YGL038C	192.253	203.975	177.367	223.569	202.761	180.2
	YGL065C	27.4305	23.8083	27.7169	32.2228	34.0993	25.4953		YGL065C	102.244	96.7282	103.044	116.516	119.072	107.785
	YGL156W	131.77	112.054	26.968	32.5535	39.8293	110.392		YGL156W	151.587	151.317	94.0838	137.557	140.363	146.792
	YGL169W	9.22522	23.2156	97.8933	36.583	31.1247	15.2255		YGL169W	196.649	235.187	229.598	222.153	249.459	219.582
	YGL196W	127.471	181.678	103.235	74.1886	85.4337	108.056		YGL196W	191.666	228.796	272.834	230.781	226.674	222.699
	YGR012W	57.2376	65.4483	57.9173	63.0519	59.7487	58.2224		YGR012W	204.531	177.341	227.722	251.375	250.911	188.533
	YGR036C	12.5126	13.6874	57.124	26.2843	22.1967	11.242		YGR036C	193.241	177.682	175.123	209.708	189.726	186.813
	YGR046W	69.9209	61.6785	66.2686	81.6398	101.902	73.9709		YGR046W	514.966	632.957	537.343	539.519	519.978	582.366
	YGR144W	2492.33	2145.35	1736.98	4508.48	3990.62	3543.49		YGR144W	-	-	-	-	-	-
	YGR227W	19.7449	22.8835	30.4192	32.0419	32.1796	28.0732		YGR227W	80.3542	70.8792	58.9027	52.7693	60.9525	72.9255
	YGR234W	347.242	530.629	1936.96	2294.95	2962.32	1161.18		YGR234W	383.576	477.293	502.255	559.677	639.15	445.067
	YJL046W	29.1946	18.2297	28.6242	50.3811	60.9241	55.7104		YJL046W	123.183	99.6307	101.98	102.592	123.995	110.16
	YJL126W	39.9673	35.0266	36.3337	29.4471	26.9787	38.1557		YJL126W	66.1949	62.4009	71.559	57.7392	63.6841	67.0933
	YJR040W	12.4922	14.0755	14.1383	14.2807	15.5894	11.7037		YJR040W	77.0413	69.115	59.8466	61.0557	92.0758	90.3567
	YJR051W	61.6342	65.0417	85.4626	75.1563	71.8199	68.0423		YJR051W	59.7696	48.0707	64.5365	73.9513	75.4529	65.5577
	YJR104C	8547.48	8429.85	1581.57	2355.8	3428.74	6564.44		YJR104C	1381.57	1431.93	1389.77	1304.54	1449.55	1365.83
	YJR131W	16.1017	21.1233	17.4867	17.0241	18.9816	20.0832		YJR131W	146.68	142.501	158.26	158.956	167.754	159.002
	YLR057W	13.497	18.6746	32.6191	24.4425	21.6028	14.191		YLR057W	89.6401	88.8526	89.9376	78.9766	83.5463	83.5639
	YJR149W	113.825	16.8265	7.72236	13.1577	22.0539	69.9772		YJR149W	195.876	135.31	170.217	143.569	191.942	196.936
	YKL220C	8.09702	3.98466	1.48404	3.3487	3.34064	6.0822		YKL220C	51.423	38.4766	26.4559	31.8742	53.4725	57.2884
	YLR047C	10.7137	10.2093	11.1235	10.9404	10.7373	9.73029		YLR047C	820.47	774.546	901.946	857.418	812.111	793.393
	YLR214W	15.6036	11.8092	16.2147	11.5096	12.9744	14.2636		YLR214W	84.4551	85.5268	97.3007	85.3494	88.3105	91.2169
	YNR060W	19.4065	10.8474	9.11841	6.72738	8.26123	18.5721		YNR060W	241.891	174.672	282.385	266.265	275.274	258.948
	YOL152W	10.5189	8.24868	6.26917	6.30028	6.79156	8.79571		YOL152W	121.589	115.847	133.355	154.094	175.827	147.542
	YOR381W	7.69898	10.9576	11.6158	11.2657	10.4169	7.70242		YOR381W	57.3038	46.4604	30.2977	47.7869	61.1188	56.2669
	YOR384W	16.933	12.837	6.9023	9.00836	9.35974	17.2632		YOR384W	169.951	155.044	95.7866	97.1356	114.017	143.329
	YLL051C	20.8924	20.8782	38.1023	25.1807	27.2238	19.5564		YLL051C	153.161	136.559	114.672	122.954	122.712	144.963
	YLR099C	43.1558	49.7729	36.6119	33.8852	34.1735	36.3761		YLR099C	675.125	566.946	668.12	617.946	611.248	668.876
	YPR139C	60.9777	79.6197	127.382	89.3641	84.5182	66.9322		YPR139C	104.965	104.567	132.843	121.694	123.194	115.363
	YLR143W	8.76046	11.5543	32.0405	18.8731	16.4069	10.6618		YLR143W	273.736	235.085	271.63	270.094	310.507	282.774
	YLR151C	116.345	60.245	6.77943	36.8193	43.8667	116.349		YLR151C	130.226	85.3077	83.9561	119.833	129.593	124.03
	YLR239C	67.6148	38.2628	26.5072	70.8852	74.839	95.765		YLR239C	111.767	84.9389	111.841	132.119	139.07	129.073
	YMR099C	262.922	254.306	185.081	163.449	173.192	259.896		YMR099C	144.242	151.182	145.121	119.807	120.553	128.489
	YMR162C	18.0119	17.2342	11.3835	17.5354	17.2362	17.5646		YMR162C	-	-	-	-	-	-
	YMR210W	61.4972	29.2275	17.9984	37.2849	50.3822	82.5029		YMR210W	64.628	56.0285	49.5222	63.586	72.7286	72.0095
	YNL048W	40.8076	39.9133	48.779	48.1834	50.7869	46.9367		YNL048W	157.413	150.558	146.482	158.809	148.001	154.972
	YNL092W	20.5747	23.0761	4.34599	12.836	16.0942	21.884		YNL092W	57.6811	69.5337	51.3798	64.4585	82.2641	87.0389
	YNL219C	46.9484	46.4382	42.6328	51.4076	50.805	41.9722		YNL219C	188.646	209.437	169.677	183.628	172.39	193.428
	YNL274C	941.377	727.932	196.24	217.115	346.726	951.115		YNL274C	185.597	181.557	114.298	141.728	158.527	188.431
	YNR030W	71.9242	69.9777	57.5958	52.5216	66.3513	64.3475		YNR030W	72.4219	58.8974	44.7244	52.6904	56.2172	65.0418
	YOL157C	25.5449	6.6012	1.51739	4.49979	7.99704	22.2297		YOL157C	379.899	314.532	198.968	267.186	292.924	325.799
	YOR002W	63.7189	67.3377	54.6226	56.7355	57.3979	64.5561		YOR002W	177.376	166.895	154.774	215.902	208.295	183.56
	YOR067C	16.0302	19.899	36.9792	32.4849	26.3621	17.2338		YOR067C	67.6603	59.6046	57.2592	55.0459	61.8947	71.3065
	YOR149C	16.9656	17.6018	22.2434	20.3196	20.2673	18.3061		YOR149C	228.229	219.653	239.532	254.595	270.549	245.364
	YOR196C	104.638	100.955	142.274	125.833	123.116	121.52		YOR196C	247.205	243.764	252.876	221.408	258.86	238.629
	YOR226C	31.4117	62.3746	305.114	66.6634	47.7179	28.9009		YOR226C	598.561	632.897	800.056	822.862	777.57	667.424
	YPL135W	1647.04	1381.67	427.953	478.713	576.67	1643.95		YPL135W	1352.39	1265.55	1173.16	1152.43	1182.34	1245.23
	YOR251C	151.974	188.211	140.441	82.6995	85.2856	122.889		YOR251C	136.798	131.294	149.259	115.563	124.443	130.415
	YOR285W	7479.93	4287.33	1222.53	1731.78	1543.81	4838.08		YOR285W	386.035	331.722	324.315	398.537	378.665	386.062
	YOR286W	500.351	255.805	208.926	612.314	559.863	708.583		YOR286W	337.579	296.942	332.52	387.273	367.675	348.34
	YOR334W	10.7699	10.3208	11.8727	21.9429	20.2971	19.2407		YOR334W	83.3025	82.5721	78.3356	60.7478	72.5155	67.5897
	YPL060W	22.4173	17.172	19.1322	28.6738	25.3037	20.0764		YPL060W	207.752	240.142	202.351	185.489	256.507	200.683
	YPL227C	29.4708	19.6614	127.165	62.0496	60.3799	32.2517		YPL227C	153.628	197.666	218.906	217.785	188.958	154.378
	YPR003C	25.6111	22.4251	13.6042	20.7673	21.7517	23.6263		YPR003C	150.072	132.108	154.997	178.006	174.556	156.991
	YPR127W	170.961	172.874	86.6963	50.0873	55.0102	131.595		YPR127W	540.604	582.937	644.285	587.858	582.596	622.978
	YDR371W	24.8884	17.401	9.27899	19.5555	18.0812	20.0156		YDR371W	115.773	131.098	119.139	127.91	132.239	124.43
	YLR286C	255.228	2464.84	984.591	221.438	212.189	161.215		YLR286C	171.946	475.086	410.04	191.995	166.187	144.396
	YOR161C	187.486	156.27	17.9931	14.1176	15.7317	140.669		YOR161C	1216.21	1099.14	1200.27	1103.98	1078.19	1150.93
	YDR452W	128.158	115.959	73.9583	97.6095	97.6606	126.61		YDR452W	934.014	917.62	881.232	822.299	826.103	934.459
	YHR201C	54.0465	55.1397	139.325	63.537	59.0432	49.7745		YHR201C	200.749	137.359	200.36	177.615	180.727	179.724
	YDR270W	33.671	22.5008	8.23749	12.804	20.3527	34.0097		YDR270W	218.321	218.869	213.814	218.024	227.827	228.873
	YLR351C	150.618	178.466	178.519	212.28	188.66	216.085		YLR351C	301.296	321.253	353.358	310.843	331.043	341.725
	YMR301C	12.7027	23.956	58.1698	28.3551	34.2582	21.8941		YMR301C	169.274	157.144	130.811	133.29	176.014	166.16
	YEL004W	11.315	17.0988	16.2108	19.8839	18.8512	15.3898		YEL004W	113.276	94.1086	103.697	138.59	137.04	127.21
	YEL066W	165.006	315.712	286.633	243.43	203.634	273.998		YEL066W	254.549	243.417	223.09	227.18	249.07	275.778
	YOL122C	32.813	28.5444	12.4037	25.0894	34.2337	48.6049		YOL122C	213.933	237.161	280	243.424	217.36	218.673
	YNL275W	26.0291	15.2178	8.98163	13.0013	13.7227	19.7697		YNL275W	83.6194	86.2269	64.9852	64.1774	68.3378	85.557
	YGL255W	6.40737	4.4008	88.7811	5.32417	4.73151	4.86835		YGL255W	394.589	423.532	619.126	437.956	397.996	410.404
	YLR130C	53.5691	57.6074	135.405	56.9012	51.4726	48.1973		YLR130C	255.293	232.756	278.205	272.547	253.124	260.258
	YOL130W	28.9195	30.0421	55.7558	23.6029	22.7284	28.7123		YOL130W	253.008	217.725	203.599	191.377	210.358	236.749
	YNL065W	2.50115	5.0522	80.3874	1.46095	1.6415	1.81965		YNL065W	1135.65	1113.83	1049.53	912.233	874.22	933.347
	YKR093W	55.1825	30.1777	30.406	8.98818	13.5323	63.8013		YKR093W	814.867	562.935	462.328	434.169	473.551	708.531
	YDR093W	7.14154	4.45119	11.554	10.8319	10.838	7.42182		YDR093W	-	-	-	-	-	-
	YOR306C	21.1424	20.9769	272.158	25.6791	24.3461	18.0695		YOR306C	366.533	380.351	415.139	348.496	326.046	346.345
	YPR011C	101.808	84.4383	71.0813	131.433	123.156	138.394		YPR011C	128.512	139.383	100.978	108.453	118.597	115.795
	YLL053C	67.4514	204.973	689.078	272.647	264.766	96.8883		YLL053C	-	-	-	-	-	-
	YJL133W	39.165	36.4473	124.715	71.5388	55.4966	42.0649		YJL133W	1010.22	923.208	967.342	952.998	935.028	924.14
	YKR052C	33.433	29.4558	13.8739	24.0653	30.3013	37.0349		YKR052C	253.063	228.601	247.179	279.044	301.698	309.626
	YPR058W	47.2148	85.0417	124.133	72.1823	68.0443	72.8613		YPR058W	106.353	110.875	115.418	114.078	106.142	116.3
	YIL048W	18.4122	16.1083	22.6741	24.7261	24.9646	17.212		YIL048W	-	-	-	-	-	-
	YAL026C	11.328	12.4798	20.5967	17.9988	18.091	12.7305		YAL026C	61.2065	64.9623	60.0114	50.6471	54.9938	58.2817
